# Supplementary material for: EZH2 deletion does not affect acinar regeneration but restricts progression to pancreatic cancer in mice
Source: JCI Insight. 2024 Dec 31;10(3):e173746. doi: 10.1172/jci.insight.173746 (PMC11948588; doi:10.1172/jci.insight.173746)
Supplement: Supplemental table 8 [file jciinsight-10-173746-s134.xlsx]

## Sheet: Appendix 1
Appendix 1. Differentially expressed genes between KRASG12D, KRASG12DEZH2ΔSET and Control RNA-Seq
KRASG12D versus Control DEGs					KRASG12DEZH2ΔSET versus Control DEGs					KRASG12DEZH2ΔSET versus KRASG12D DEGs
Genes	Symbol	Log FC	FDR		Genes	Symbol	Log FC	FDR		Genes	Symbol	Log FC	FDR
ENSMUSG00000086503	Xist	-8.333123563	0.000000000311		ENSMUSG00000036805	Noxa1	-7.161772185	0.008358014		ENSMUSG00000069049	Eif2s3y	-12.04529547	0.000000353
ENSMUSG00000036805	Noxa1	-7.161772185	0.012337762		ENSMUSG00000089317	Snord123	-5.113530695	0.000689408		ENSMUSG00000091383	NA	-8.8744334	0.001355183
ENSMUSG00000022225	Cma1	-5.027697194	0.02588566		ENSMUSG00000026934	Lhx3	-4.548115872	0.003784737		ENSMUSG00000099876	NA	-8.432521066	0.0000695
ENSMUSG00000037868	Egr2	-4.287921511	0.015923742		ENSMUSG00000090015	Gm15446	-4.351555393	0.0000236		ENSMUSG00000056673	Kdm5d	-7.934365746	0.0000101
ENSMUSG00000102895	NA	-4.095946098	0.0000261		ENSMUSG00000024803	Ankrd1	-3.60161543	0.001767522		ENSMUSG00000069045	Ddx3y	-7.831001133	0.00040371
ENSMUSG00000030329	Pianp	-4.0720386	0.04785677		ENSMUSG00000018581	Dnah11	-3.490880791	0.004236298		ENSMUSG00000068457	Uty	-7.563881067	0.001115714
ENSMUSG00000103670	NA	-3.771866093	0.00000304		ENSMUSG00000034785	Dio1	-3.337215659	0.0000000217		ENSMUSG00000050936	NA	-7.068376592	0.002486973
ENSMUSG00000103912	NA	-3.73272857	0.0000115		ENSMUSG00000024598	Fbn2	-3.278284147	0.002121563		ENSMUSG00000090015	Gm15446	-3.476029633	0.002556873
ENSMUSG00000035105	Egln3	-3.522115081	0.049479405		ENSMUSG00000033722	BC034090	-2.924347491	0.000354273		ENSMUSG00000004633	Chn2	-3.240086539	0.00425086
ENSMUSG00000102715	NA	-3.504644082	0.00119261		ENSMUSG00000030827	Fgf21	-2.860007671	0.000212371		ENSMUSG00000022206	Npr3	-3.032618358	0.024416048
ENSMUSG00000033722	BC034090	-3.257954678	0.0000752		ENSMUSG00000066677	Ifi208	-2.845398178	0.004494995		ENSMUSG00000030785	Cox6a2	-2.996041944	0.004660557
ENSMUSG00000026955	Sapcd2	-3.214716726	0.032114467		ENSMUSG00000006342	Susd2	-2.845139053	0.000000000000000476		ENSMUSG00000038508	Gdf15	-2.609166472	0.007993782
ENSMUSG00000097310	NA	-3.038445884	0.008577149		ENSMUSG00000006403	Adamts4	-2.824159244	0.047247736		ENSMUSG00000030827	Fgf21	-2.440701126	0.005166807
ENSMUSG00000025789	St8sia2	-3.02464143	0.005780517		ENSMUSG00000034918	Cdhr2	-2.808236073	0.00000000134		ENSMUSG00000091476	Catspere2	-2.401660321	0.041818675
ENSMUSG00000023140	Reg2	-2.994623051	0.003733313		ENSMUSG00000058600	Rpl30	-2.802023237	0.0000224		ENSMUSG00000060807	Serpina6	-2.34978104	0.003601164
ENSMUSG00000035208	Slfn8	-2.99449441	0.019166359		ENSMUSG00000069014	Gm5641	-2.716645533	0.018701441		ENSMUSG00000090489	Gm17415	-2.345485619	0.015598036
ENSMUSG00000028195	Ccn1	-2.841082233	0.0000501		ENSMUSG00000038980	Rbbp8nl	-2.684182367	0.049967365		ENSMUSG00000067586	S1pr3	-2.128872356	0.005468809
ENSMUSG00000024803	Ankrd1	-2.83836444	0.021426923		ENSMUSG00000020062	Slc5a8	-2.656633198	0.008995713		ENSMUSG00000064158	Izumo1	-2.065630476	0.0000101
ENSMUSG00000005089	Slc1a2	-2.814559356	0.0000129		ENSMUSG00000034227	Foxj1	-2.534885408	0.001741278		ENSMUSG00000085912	Trp53cor1	-2.032364827	0.005381155
ENSMUSG00000021250	Fos	-2.796645152	0.034208836		ENSMUSG00000026961	Lrrc26	-2.530995568	0.000129282		ENSMUSG00000058600	Rpl30	-1.88901946	0.016650836
ENSMUSG00000019982	Myb	-2.762012947	0.016247887		ENSMUSG00000026829	Gbgt1	-2.511417312	0.00000106		ENSMUSG00000087667	NA	-1.87546575	0.014247418
ENSMUSG00000037185	Krt80	-2.748735785	0.0000129		ENSMUSG00000056749	Nfil3	-2.440610871	0.005373835		ENSMUSG00000037813	D630003M21Rik	-1.74537464	0.008717351
ENSMUSG00000034918	Cdhr2	-2.678484904	0.0000000068		ENSMUSG00000032549	Rab6b	-2.402666357	0.000314598		ENSMUSG00000030532	Hddc3	-1.67063569	0.005385331
ENSMUSG00000089997	NA	-2.630787156	0.0000157		ENSMUSG00000101693	Gm19461	-2.351160615	0.018958489		ENSMUSG00000044338	Aplnr	-1.606059108	0.004369899
ENSMUSG00000034227	Foxj1	-2.602563862	0.002039504		ENSMUSG00000071332	E230015B07Rik	-2.305547048	0.035496924		ENSMUSG00000032715	Trib3	-1.60312939	0.044944089
ENSMUSG00000044485	Klk1b11	-2.598142831	0.0000373		ENSMUSG00000075224	Lrrc55	-2.300383903	0.004568633		ENSMUSG00000042750	Bex2	-1.561502319	0.029732841
ENSMUSG00000039232	Stx11	-2.515357197	0.01230998		ENSMUSG00000042359	Osbpl6	-2.283184514	0.000171389		ENSMUSG00000049493	Pls1	-1.546622059	0.031766973
ENSMUSG00000026829	Gbgt1	-2.478248937	0.0000014		ENSMUSG00000025203	Scd2	-2.263554692	0.0000597		ENSMUSG00000018740	Slc25a35	-1.500059007	0.0096472
ENSMUSG00000063611	NA	-2.426733888	0.000514567		ENSMUSG00000036151	Tm6sf2	-2.245752372	0.0000213		ENSMUSG00000040498	Igsf23	-1.485463709	0.012482693
ENSMUSG00000068263	Efcc1	-2.339711047	0.001364898		ENSMUSG00000044338	Aplnr	-2.226935849	0.00000236		ENSMUSG00000034758	Tle6	-1.447233952	0.003244147
ENSMUSG00000066720	Cldn9	-2.301717714	0.000000248		ENSMUSG00000063681	Crb1	-2.160660355	0.0000000397		ENSMUSG00000025207	Sema4g	-1.442992837	0.045307349
ENSMUSG00000021453	Gadd45g	-2.281121262	0.000404701		ENSMUSG00000096956	Snhg18	-2.147109455	0.000354273		ENSMUSG00000036887	C1qa	-1.439053333	0.013190377
ENSMUSG00000030137	Tuba8	-2.237322394	0.038760176		ENSMUSG00000066720	Cldn9	-2.077054017	0.00000371		ENSMUSG00000023045	Soat2	-1.40886753	0.035563805
ENSMUSG00000075224	Lrrc55	-2.234829581	0.009409112		ENSMUSG00000008348	Ubc	-2.075298006	0.0000000327		ENSMUSG00000022537	Tmem44	-1.397907999	0.010027824
ENSMUSG00000063681	Crb1	-2.077483346	0.000000143		ENSMUSG00000064360	ND3	-2.024187838	0.012243769		ENSMUSG00000024440	Pcdh12	-1.308661465	0.025172224
ENSMUSG00000030004	Nat8	-2.04393929	0.021445367		ENSMUSG00000002475	Abhd3	-2.021911008	0.000325174		ENSMUSG00000094808	1810009J06Rik	-1.301816807	0.040651878
ENSMUSG00000057092	Fxyd3	-2.035069073	0.000000752		ENSMUSG00000085042	Abhd11os	-1.975159832	0.00019087		ENSMUSG00000069132	Nxph2	-1.300669366	0.014126077
ENSMUSG00000006342	Susd2	-1.999880257	0.0000000228		ENSMUSG00000100001	1810007D17Rik	-1.959872374	0.00000000542		ENSMUSG00000008461	Fut1	-1.256251722	0.024416048
ENSMUSG00000034785	Dio1	-1.956400059	0.002309748		ENSMUSG00000048376	F2r	-1.958104414	0.00016958		ENSMUSG00000030228	Pik3c2g	-1.216249608	0.012737391
ENSMUSG00000006154	Eps8l1	-1.956039348	0.013933035		ENSMUSG00000028195	Ccn1	-1.95475243	0.007455753		ENSMUSG00000037541	Shank2	-1.138047644	0.013586177
ENSMUSG00000024907	Gal	-1.945525964	0.0000759		ENSMUSG00000024440	Pcdh12	-1.95272942	0.0000224		ENSMUSG00000008348	Ubc	-1.121893065	0.020117686
ENSMUSG00000085042	Abhd11os	-1.941217594	0.000337384		ENSMUSG00000001493	Meox1	-1.937565999	0.0000609		ENSMUSG00000035506	Slc12a8	-1.086848795	0.047964216
ENSMUSG00000100001	1810007D17Rik	-1.919033383	0.0000000146		ENSMUSG00000004891	Nes	-1.932590589	0.000000000000000476		ENSMUSG00000026594	Ralgps2	-1.082350866	0.017402935
ENSMUSG00000032561	Acpp	-1.897316089	0.002309748		ENSMUSG00000090489	Gm17415	-1.92321816	0.043664143		ENSMUSG00000002799	Jag2	-1.075892897	0.018085582
ENSMUSG00000010080	Epn3	-1.812168729	0.000000621		ENSMUSG00000021336	Slc17a4	-1.89392166	0.011298297		ENSMUSG00000034416	Pkd1l2	-1.070407216	0.036420706
ENSMUSG00000030218	Mgp	-1.81051524	0.0000111		ENSMUSG00000029260	Ugt2b34	-1.887782945	0.000914705		ENSMUSG00000037279	Ovol2	-1.051294538	0.047964216
ENSMUSG00000038418	Egr1	-1.800080617	0.048846923		ENSMUSG00000067586	S1pr3	-1.833448269	0.013104871		ENSMUSG00000022351	Sqle	-1.031852776	0.017263981
ENSMUSG00000040254	Sema3d	-1.790810325	0.047769005		ENSMUSG00000023781	Hes7	-1.821054802	0.008908295		ENSMUSG00000038009	Dnajc22	-1.017712721	0.015856691
ENSMUSG00000063713	Klk1b24	-1.714853426	0.040299967		ENSMUSG00000028399	Ptprd	-1.771325552	0.00035932		ENSMUSG00000033788	Dysf	-1.004022582	0.039927453
ENSMUSG00000054641	Mmrn1	-1.67050439	0.039859805		ENSMUSG00000064158	Izumo1	-1.726594519	0.000195616		ENSMUSG00000034528	Hsd17b13	-1.000942845	0.014767976
ENSMUSG00000035513	Ntng2	-1.667655235	0.00498184		ENSMUSG00000057092	Fxyd3	-1.712822395	0.0000503		ENSMUSG00000101609	Kcnq1ot1	-0.98754935	0.037424159
ENSMUSG00000053219	Raet1e	-1.666228598	0.016012408		ENSMUSG00000037010	Apln	-1.699964404	0.043284757		ENSMUSG00000084329	Gm6733	-0.986920476	0.005385331
ENSMUSG00000036298	Slc2a13	-1.656346615	0.04785677		ENSMUSG00000066513	Klk1b4	-1.680701562	0.00000000026		ENSMUSG00000040187	Arntl2	-0.986303608	0.015602087
ENSMUSG00000025491	Ifitm1	-1.648914961	0.020347105		ENSMUSG00000064899	Snord118	-1.660270428	0.013481011		ENSMUSG00000031170	Slc38a5	-0.968695445	0.044134318
ENSMUSG00000029778	Adcyap1r1	-1.627601155	0.010653362		ENSMUSG00000034926	Dhcr24	-1.658376684	0.003721903		ENSMUSG00000025075	Habp2	-0.933784257	0.012416649
ENSMUSG00000002475	Abhd3	-1.611253531	0.010477738		ENSMUSG00000034528	Hsd17b13	-1.652832857	0.000000547		ENSMUSG00000001366	Fbxo9	-0.907939847	0.011224126
ENSMUSG00000031343	Gabra3	-1.607139894	0.027690876		ENSMUSG00000038094	Atp13a4	-1.635338371	0.015605686		ENSMUSG00000027412	Lpin3	-0.904895215	0.049716998
ENSMUSG00000004891	Nes	-1.579958207	0.000000000127		ENSMUSG00000085912	Trp53cor1	-1.630430464	0.025840932		ENSMUSG00000023393	Slc17a9	-0.89257974	0.038063619
ENSMUSG00000037892	Pcdh18	-1.569899904	0.015923742		ENSMUSG00000037813	D630003M21Rik	-1.562585726	0.013435391		ENSMUSG00000020846	Rflnb	-0.880933776	0.004289517
ENSMUSG00000038370	Pcp4l1	-1.548765703	0.016063515		ENSMUSG00000026840	Lamc3	-1.521083386	0.037515854		ENSMUSG00000026816	Gtf3c5	-0.878115395	0.02736572
ENSMUSG00000063089	Klk1b8	-1.532038035	0.002195305		ENSMUSG00000078234	Klhdc7a	-1.510864372	0.0000586		ENSMUSG00000040283	Btnl9	-0.853393479	0.033747423
ENSMUSG00000005958	Ephb3	-1.531115433	0.002605723		ENSMUSG00000042821	Snai1	-1.507905296	0.024553105		ENSMUSG00000036099	Vezt	-0.850033335	0.017263981
ENSMUSG00000097316	Gm10516	-1.511683348	0.03598533		ENSMUSG00000039943	Plcb4	-1.499721006	0.000000242		ENSMUSG00000026921	Egfl7	-0.818036742	0.010692433
ENSMUSG00000070056	Mfhas1	-1.502940672	0.00000121		ENSMUSG00000029778	Adcyap1r1	-1.497287129	0.014318248		ENSMUSG00000032932	Hspa13	-0.817174933	0.003488874
ENSMUSG00000068699	Flnc	-1.483339082	0.016063515		ENSMUSG00000038370	Pcp4l1	-1.486128761	0.014318248		ENSMUSG00000004500	Zfp324	-0.816134091	0.03326251
ENSMUSG00000068452	Duox2	-1.471478084	0.001917328		ENSMUSG00000047497	Adamts12	-1.485623553	0.015127187		ENSMUSG00000039304	Tnfsf10	-0.806688026	0.041583464
ENSMUSG00000036446	Lum	-1.46204853	0.00000969		ENSMUSG00000024907	Gal	-1.471030537	0.004494995		ENSMUSG00000038539	Atf5	-0.806640578	0.009893969
ENSMUSG00000022594	Lynx1	-1.460704358	0.001220894		ENSMUSG00000090958	Lrrc32	-1.46757086	0.004646009		ENSMUSG00000031503	Col4a2	-0.797075956	0.028376587
ENSMUSG00000097971	NA	-1.458074095	0.009850757		ENSMUSG00000049699	Ucn2	-1.463212485	0.023048044		ENSMUSG00000027684	Mecom	-0.786178734	0.0096472
ENSMUSG00000067377	Tspan6	-1.444243433	0.030725601		ENSMUSG00000060548	Tnfrsf19	-1.459532356	0.009089709		ENSMUSG00000087141	Plcxd2	-0.753660644	0.0096472
ENSMUSG00000034457	Eda2r	-1.421673384	0.008474364		ENSMUSG00000037185	Krt80	-1.44864144	0.037346238		ENSMUSG00000021427	Ssr1	-0.722289575	0.044516427
ENSMUSG00000030584	Dpf1	-1.399562152	0.040299967		ENSMUSG00000043251	Exoc3l	-1.438831978	0.005677199		ENSMUSG00000031824	6430548M08Rik	-0.679183142	0.011321818
ENSMUSG00000049811	Fam161a	-1.391261305	0.000914535		ENSMUSG00000049538	Adamts16	-1.421408165	0.019865374		ENSMUSG00000078700	D030028A08Rik	-0.663343642	0.032216177
ENSMUSG00000021185	Dglucy	-1.37659436	0.00000107		ENSMUSG00000052595	A1cf	-1.421336577	0.020318137		ENSMUSG00000026814	Eng	-0.605174888	0.026718896
ENSMUSG00000001123	Lgals9	-1.364485916	0.0000115		ENSMUSG00000101088	1810018F18Rik	-1.406650767	0.019616437		ENSMUSG00000049047	Armcx3	-0.594282194	0.041583464
ENSMUSG00000046449	Nexmif	-1.357829339	0.002309748		ENSMUSG00000027111	Itga6	-1.397506426	0.01342442		ENSMUSG00000063659	Zbtb18	-0.566674286	0.045922385
ENSMUSG00000031775	Pllp	-1.350267086	0.038285278		ENSMUSG00000037737	Actrt3	-1.378560397	0.002933698		ENSMUSG00000032553	Srprb	-0.564636684	0.045922385
ENSMUSG00000024190	Dusp1	-1.349655882	0.000059		ENSMUSG00000002324	Rec8	-1.354518514	0.031738491		ENSMUSG00000022131	Gpr180	-0.550152708	0.048161232
ENSMUSG00000057716	Tmem178b	-1.3163037	0.021426923		ENSMUSG00000032561	Acpp	-1.349168788	0.037201375		ENSMUSG00000055653	Gpc3	0.650837705	0.048042406
ENSMUSG00000032300	1700017B05Rik	-1.300919584	0.000118547		ENSMUSG00000019762	Iyd	-1.34586416	0.000000967		ENSMUSG00000025068	Gsto1	0.673017805	0.038372838
ENSMUSG00000041889	Shisa4	-1.294190077	0.009409112		ENSMUSG00000032911	Cspg4	-1.343693162	0.007017397		ENSMUSG00000079297	NA	0.688387862	0.033511484
ENSMUSG00000068735	Trp53i11	-1.2739876	0.005165305		ENSMUSG00000002983	Relb	-1.343158686	0.004949349		ENSMUSG00000034112	Atp2c2	0.709103537	0.047964216
ENSMUSG00000078954	Arhgap8	-1.272035072	0.017431445		ENSMUSG00000031170	Slc38a5	-1.33894244	0.000484148		ENSMUSG00000031740	Mmp2	0.728987946	0.032135128
ENSMUSG00000034353	Ramp1	-1.251083405	0.0000189		ENSMUSG00000101609	Kcnq1ot1	-1.326824174	0.000485405		ENSMUSG00000022098	Bmp1	0.737187783	0.045307349
ENSMUSG00000022096	Hr	-1.226255866	0.007488498		ENSMUSG00000032135	Mcam	-1.325278916	0.000505993		ENSMUSG00000031633	Slc25a4	0.739055505	0.005385331
ENSMUSG00000035045	Zc3h12b	-1.181942791	0.030725601		ENSMUSG00000024427	Spry4	-1.324184808	0.002620418		ENSMUSG00000004105	Angptl2	0.741989834	0.010300995
ENSMUSG00000026574	Dpt	-1.181616059	0.00007		ENSMUSG00000019845	Tube1	-1.322968984	0.031738491		ENSMUSG00000060802	B2m	0.759503956	0.017562799
ENSMUSG00000072941	Sod3	-1.176065451	0.005165305		ENSMUSG00000001123	Lgals9	-1.32230299	0.0000218		ENSMUSG00000021390	Ogn	0.763484382	0.005482791
ENSMUSG00000024897	Apba1	-1.15748697	0.00000969		ENSMUSG00000041889	Shisa4	-1.319644964	0.004651853		ENSMUSG00000022816	Fstl1	0.787086936	0.0096472
ENSMUSG00000019124	Scrn1	-1.145497687	0.003733313		ENSMUSG00000033788	Dysf	-1.313904893	0.000785053		ENSMUSG00000026674	Ddr2	0.790482255	0.014767976
ENSMUSG00000019894	Slc6a15	-1.14365036	0.021647101		ENSMUSG00000030584	Dpf1	-1.312159727	0.037189615		ENSMUSG00000062825	Actg1	0.79110415	0.046303449
ENSMUSG00000031617	Tmem184c	-1.135081636	0.001391085		ENSMUSG00000035910	Dcdc2a	-1.312074287	0.000565944		ENSMUSG00000055172	C1ra	0.823834781	0.02916808
ENSMUSG00000085208	Brip1os	-1.133299239	0.004410658		ENSMUSG00000004098	Col5a3	-1.291748736	0.002362155		ENSMUSG00000031838	Ifi30	0.829174458	0.04001108
ENSMUSG00000022469	Rapgef3	-1.126856369	0.01131385		ENSMUSG00000050315	Synpo2	-1.291264058	0.003446644		ENSMUSG00000019929	Dcn	0.83021948	0.036228717
ENSMUSG00000020679	Hnf1b	-1.117579983	0.000190867		ENSMUSG00000022537	Tmem44	-1.289277617	0.011540427		ENSMUSG00000089715	Cbx6	0.831061427	0.006614738
ENSMUSG00000001473	Tubb6	-1.107368049	0.043268831		ENSMUSG00000029761	Cald1	-1.287310803	0.0000228		ENSMUSG00000034593	Myo5a	0.831689687	0.035000513
ENSMUSG00000021253	Tgfb3	-1.084573879	0.001947597		ENSMUSG00000026417	Pigr	-1.27965851	0.000485405		ENSMUSG00000022346	Myc	0.834020626	0.013676629
ENSMUSG00000047904	Sstr2	-1.08072207	0.03232005		ENSMUSG00000000794	Kcnn3	-1.274835295	0.001969235		ENSMUSG00000028843	Sh3bgrl3	0.834873735	0.044134318
ENSMUSG00000031790	Mmp15	-1.067935414	0.00010799		ENSMUSG00000051502	Ufsp1	-1.271127111	0.038162367		ENSMUSG00000022261	Sdc2	0.858716915	0.016726559
ENSMUSG00000062012	Zfp13	-1.05816543	0.007888803		ENSMUSG00000068452	Duox2	-1.244141609	0.008908295		ENSMUSG00000017493	Igfbp4	0.895837315	0.007119914
ENSMUSG00000029759	Pon3	-1.053826386	0.000877397		ENSMUSG00000036862	Dchs1	-1.242082849	0.008479635		ENSMUSG00000055435	Maf	0.918650487	0.042258448
ENSMUSG00000062980	Cped1	-1.045563459	0.008917202		ENSMUSG00000068011	Mkrn2os	-1.242064708	0.043783794		ENSMUSG00000055148	Klf2	0.91925818	0.009556098
ENSMUSG00000001482	Def8	-1.03698836	0.005869197		ENSMUSG00000001482	Def8	-1.240720717	0.00026216		ENSMUSG00000024190	Dusp1	0.927311849	0.026963963
ENSMUSG00000041571	Selenow	-1.03688813	0.00116757		ENSMUSG00000029298	Gbp9	-1.240203764	0.002585729		ENSMUSG00000036103	Colec12	0.944606476	0.011459841
ENSMUSG00000039043	Arpin	-1.035155115	0.001162503		ENSMUSG00000027737	Slc7a11	-1.234777775	0.035218377		ENSMUSG00000016494	Cd34	0.959380499	0.000186012
ENSMUSG00000030605	Mfge8	-1.022593448	0.027206371		ENSMUSG00000063089	Klk1b8	-1.225706008	0.015497733		ENSMUSG00000032011	Thy1	0.981288482	0.035000513
ENSMUSG00000060586	H2-Eb1	-1.02001107	0.010460737		ENSMUSG00000057604	Lmcd1	-1.223269005	0.014318248		ENSMUSG00000059326	Csf2ra	0.987331692	0.005385331
ENSMUSG00000000794	Kcnn3	-1.00421123	0.038703916		ENSMUSG00000069132	Nxph2	-1.222889757	0.012599095		ENSMUSG00000058297	Spock2	0.989223969	0.006522458
ENSMUSG00000039943	Plcb4	-1.001681786	0.002474659		ENSMUSG00000002332	Dhrs1	-1.222247486	0.000000793		ENSMUSG00000017466	Timp2	1.000001895	0.004709945
ENSMUSG00000004929	Thop1	-0.986938519	0.0000239		ENSMUSG00000032593	Amigo3	-1.202790076	0.010651256		ENSMUSG00000013236	Ptprs	1.000023625	0.008604563
ENSMUSG00000066513	Klk1b4	-0.985654375	0.001162503		ENSMUSG00000040283	Btnl9	-1.177697587	0.00023629		ENSMUSG00000023224	Serping1	1.01229397	0.032927198
ENSMUSG00000024610	Cd74	-0.979470834	0.020347105		ENSMUSG00000004996	Mri1	-1.175270027	0.000736351		ENSMUSG00000017144	Rnd3	1.019898878	0.036228717
ENSMUSG00000029761	Cald1	-0.948364141	0.006264787		ENSMUSG00000001366	Fbxo9	-1.1739709	0.000106859		ENSMUSG00000020101	Vsir	1.024416022	0.035000513
ENSMUSG00000020676	Ccl11	-0.943771451	0.012337762		ENSMUSG00000021277	Traf3	-1.172939022	0.001927151		ENSMUSG00000070056	Mfhas1	1.028566585	0.006614738
ENSMUSG00000030956	Fam53b	-0.941653263	0.001240022		ENSMUSG00000030145	Zfp248	-1.170958075	0.049825678		ENSMUSG00000035107	Dcbld2	1.029788243	0.03392174
ENSMUSG00000019762	Iyd	-0.928224871	0.002732087		ENSMUSG00000058454	Dhcr7	-1.156347975	0.002208956		ENSMUSG00000028476	Reck	1.033311986	0.044134318
ENSMUSG00000026748	Plxdc2	-0.923866044	0.000136243		ENSMUSG00000020679	Hnf1b	-1.154873012	0.0000791		ENSMUSG00000022371	Col14a1	1.042355489	0.003945102
ENSMUSG00000038587	Akap12	-0.922567748	0.020915575		ENSMUSG00000025795	Rassf3	-1.150903249	0.019779208		ENSMUSG00000026728	Vim	1.055232379	0.003096018
ENSMUSG00000037206	Islr	-0.909944036	0.008432656		ENSMUSG00000032607	Amt	-1.14689383	0.001145017		ENSMUSG00000019124	Scrn1	1.056058737	0.013190377
ENSMUSG00000054079	Utp18	-0.906368641	0.004978431		ENSMUSG00000020642	Rnf144a	-1.144250068	0.030043908		ENSMUSG00000036905	C1qb	1.062063642	0.049368835
ENSMUSG00000033420	Antxr1	-0.897422662	0.031008003		ENSMUSG00000086155	9430041J12Rik	-1.140767941	0.012267807		ENSMUSG00000025784	Clec3b	1.065458083	0.017402935
ENSMUSG00000035329	Fbxo33	-0.891799085	0.022864548		ENSMUSG00000062012	Zfp13	-1.132676722	0.002002795		ENSMUSG00000041120	Nbl1	1.068864078	0.004289517
ENSMUSG00000034112	Atp2c2	-0.855532454	0.00615771		ENSMUSG00000024897	Apba1	-1.124652817	0.0000178		ENSMUSG00000066113	Adamtsl1	1.081197298	0.047636651
ENSMUSG00000034570	Inpp5j	-0.852092436	0.022738473		ENSMUSG00000020173	Cobl	-1.119383201	0.014937473		ENSMUSG00000028270	Gbp2	1.081415211	0.03165644
ENSMUSG00000038375	Trp53inp2	-0.847842397	0.007488498		ENSMUSG00000030605	Mfge8	-1.113016863	0.007455753		ENSMUSG00000031538	Plat	1.090859951	0.020945353
ENSMUSG00000033389	Arhgap44	-0.835680816	0.012251438		ENSMUSG00000029238	Clock	-1.11075869	0.007680395		ENSMUSG00000037206	Islr	1.093380267	0.000908462
ENSMUSG00000029161	Cgref1	-0.832786785	0.043839899		ENSMUSG00000037366	Pafah2	-1.108567114	0.001466954		ENSMUSG00000002602	Axl	1.115272723	0.000497754
ENSMUSG00000006476	Nsmf	-0.826817589	0.040299967		ENSMUSG00000029759	Pon3	-1.107366222	0.000245864		ENSMUSG00000022032	Scara5	1.134363011	0.000261142
ENSMUSG00000089715	Cbx6	-0.826497199	0.005065252		ENSMUSG00000024665	Fads2	-1.09025469	0.000288273		ENSMUSG00000020473	Aebp1	1.14728582	0.014651512
ENSMUSG00000025017	Pik3ap1	-0.823191403	0.01131385		ENSMUSG00000033751	Gadd45gip1	-1.082275231	0.003926168		ENSMUSG00000038393	Txnip	1.166325289	0.002795997
ENSMUSG00000002332	Dhrs1	-0.820267329	0.003936633		ENSMUSG00000006362	Cbfa2t3	-1.068696106	0.001053303		ENSMUSG00000020676	Ccl11	1.181234425	0.000797419
ENSMUSG00000056602	Fry	-0.796264574	0.000493114		ENSMUSG00000087141	Plcxd2	-1.063061145	0.0000114		ENSMUSG00000040703	Cyp2s1	1.181705356	0.015811928
ENSMUSG00000023886	Smoc2	-0.79318534	0.014243652		ENSMUSG00000022594	Lynx1	-1.061512312	0.024867806		ENSMUSG00000066553	NA	1.195657821	0.02916808
ENSMUSG00000033720	Sfxn5	-0.791963935	0.028298055		ENSMUSG00000049811	Fam161a	-1.056247281	0.015127187		ENSMUSG00000026748	Plxdc2	1.211924502	0.000000268
ENSMUSG00000048058	Ldlrad3	-0.788685326	0.030259377		ENSMUSG00000045822	Zswim3	-1.055166309	0.046089063		ENSMUSG00000039158	Akna	1.214753641	0.031766973
ENSMUSG00000066515	Klk1b3	-0.787918576	0.001993652		ENSMUSG00000000567	Sox9	-1.048052881	0.001697755		ENSMUSG00000036896	C1qc	1.217922311	0.007993782
ENSMUSG00000004105	Angptl2	-0.776546019	0.004410658		ENSMUSG00000034570	Inpp5j	-1.046950431	0.001217797		ENSMUSG00000032890	Rims3	1.227406097	0.017826493
ENSMUSG00000004631	Sgce	-0.772690471	0.025709465		ENSMUSG00000022442	Ttll1	-1.046214245	0.017550809		ENSMUSG00000071637	Cebpd	1.227719069	0.002051039
ENSMUSG00000075702	Selenom	-0.768081608	0.0236338		ENSMUSG00000030849	Fgfr2	-1.046177392	0.002861687		ENSMUSG00000057716	Tmem178b	1.229145606	0.046851785
ENSMUSG00000048126	Col6a3	-0.761118102	0.02588566		ENSMUSG00000027356	Fermt1	-1.045792173	0.043284757		ENSMUSG00000020467	Efemp1	1.233469824	0.0000105
ENSMUSG00000025492	Ifitm3	-0.75454631	0.029151733		ENSMUSG00000030731	Syt3	-1.040183322	0.000557727		ENSMUSG00000036446	Lum	1.240066675	0.000680504
ENSMUSG00000019822	Smpd2	-0.751480797	0.003888864		ENSMUSG00000038375	Trp53inp2	-1.039145872	0.000222348		ENSMUSG00000030218	Mgp	1.258979229	0.010300995
ENSMUSG00000028716	Pdzk1ip1	-0.746267736	0.041318818		ENSMUSG00000004929	Thop1	-1.034600716	0.00000764		ENSMUSG00000007097	Atp1a2	1.259071689	0.040616503
ENSMUSG00000042289	Hsd3b7	-0.742800153	0.004410658		ENSMUSG00000023030	Slc11a2	-1.030377388	0.03578039		ENSMUSG00000038642	Ctss	1.265424308	0.006448488
ENSMUSG00000038065	Mturn	-0.741381942	0.01071933		ENSMUSG00000023886	Smoc2	-1.028040361	0.000245864		ENSMUSG00000071656	Lrrn4cl	1.26564227	0.01289435
ENSMUSG00000039601	Rcan2	-0.73622797	0.007947278		ENSMUSG00000010080	Epn3	-1.026759014	0.012202315		ENSMUSG00000021047	Nova1	1.276709407	0.045165031
ENSMUSG00000003518	Dusp3	-0.712840267	0.021426923		ENSMUSG00000068735	Trp53i11	-1.024836094	0.026055158		ENSMUSG00000024691	Fam111a	1.278695463	0.042606646
ENSMUSG00000071984	Fndc1	-0.711620116	0.04970983		ENSMUSG00000019464	Ptger1	-1.021418869	0.000204306		ENSMUSG00000035493	Tgfbi	1.290393058	0.016473868
ENSMUSG00000048537	Phldb1	-0.704111314	0.008718922		ENSMUSG00000059005	Hnrnpa3	-1.015347244	0.0000169		ENSMUSG00000072812	Ahnak2	1.291713032	0.025447972
ENSMUSG00000025466	Fuom	-0.701096581	0.015923742		ENSMUSG00000051043	Gprc5c	-1.009462812	0.016036091		ENSMUSG00000024053	Emilin2	1.295499398	0.011321818
ENSMUSG00000070327	Rnf213	-0.70102319	0.011628395		ENSMUSG00000061959	Ces1e	-1.007776247	0.001568439		ENSMUSG00000052160	Pld4	1.297512123	0.020368401
ENSMUSG00000029033	Acap3	-0.698829505	0.049479405		ENSMUSG00000031503	Col4a2	-1.004872763	0.000778224		ENSMUSG00000034675	Dbn1	1.303798705	0.007557077
ENSMUSG00000007888	Crlf1	-0.696950037	0.006006147		ENSMUSG00000011179	Odc1	-1.00361731	0.0000218		ENSMUSG00000022474	Pmm1	1.304538184	0.031301172
ENSMUSG00000060802	B2m	-0.688874855	0.037442911		ENSMUSG00000061013	Mkx	-0.998232667	0.00056355		ENSMUSG00000028581	Laptm5	1.311113181	0.004595748
ENSMUSG00000001700	Gramd3	-0.688322492	0.037735741		ENSMUSG00000028184	Adgrl2	-0.995953527	0.022139738		ENSMUSG00000026574	Dpt	1.313279836	0.000013
ENSMUSG00000020393	Kremen1	-0.686513998	0.013896651		ENSMUSG00000046449	Nexmif	-0.99586294	0.032242775		ENSMUSG00000006369	Fbln1	1.323982988	0.015856691
ENSMUSG00000016494	Cd34	-0.680238032	0.018899965		ENSMUSG00000028339	Col15a1	-0.989795105	0.000628923		ENSMUSG00000016918	Sulf1	1.325057246	0.004093448
ENSMUSG00000022587	Ly6e	-0.659061563	0.034703519		ENSMUSG00000003617	Cp	-0.987690836	0.001164868		ENSMUSG00000026185	Igfbp5	1.331772419	0.000592276
ENSMUSG00000034312	Iqsec1	-0.636617334	0.029627909		ENSMUSG00000041025	Iffo2	-0.985278376	0.000061		ENSMUSG00000020363	Gfpt2	1.338415341	0.001115714
ENSMUSG00000023495	Pcbp4	-0.636611454	0.049169332		ENSMUSG00000061894	Zscan20	-0.976929935	0.049299077		ENSMUSG00000015852	Fcrls	1.343774227	0.034577701
ENSMUSG00000074264	Amy1	-0.630591928	0.049451407		ENSMUSG00000031871	Cdh5	-0.976045569	0.003353791		ENSMUSG00000033420	Antxr1	1.346097604	0.000134479
ENSMUSG00000024538	Ppic	-0.629099374	0.020561832		ENSMUSG00000046352	Gjb2	-0.972924772	0.033366142		ENSMUSG00000005338	Cadm3	1.357248209	0.017263981
ENSMUSG00000041025	Iffo2	-0.627163834	0.042586795		ENSMUSG00000020444	Guk1	-0.972784493	0.001854466		ENSMUSG00000026193	Fn1	1.368180994	0.003945102
ENSMUSG00000027712	Anxa5	-0.618472796	0.040825885		ENSMUSG00000033389	Arhgap44	-0.970014334	0.001130848		ENSMUSG00000026360	Rgs2	1.369079382	0.000574703
ENSMUSG00000011179	Odc1	-0.599938352	0.049479405		ENSMUSG00000031626	Sorbs2	-0.96866525	0.032900464		ENSMUSG00000024300	Myo1f	1.381051298	0.027199401
ENSMUSG00000024143	Rhoq	-0.561571851	0.031008003		ENSMUSG00000026921	Egfl7	-0.96200652	0.000497608		ENSMUSG00000068699	Flnc	1.382503353	0.038490796
ENSMUSG00000027663	Zmat3	-0.555236561	0.047769005		ENSMUSG00000023147	Get1	-0.960228398	0.011242391		ENSMUSG00000020227	Irak3	1.393114292	0.002051039
ENSMUSG00000031776	Arl2bp	-0.549530851	0.038253105		ENSMUSG00000002799	Jag2	-0.958317154	0.025738419		ENSMUSG00000028967	Errfi1	1.406994182	0.012845442
ENSMUSG00000026028	Trak2	-0.51424381	0.046002314		ENSMUSG00000039195	1110008P14Rik	-0.953441517	0.000983178		ENSMUSG00000071984	Fndc1	1.417741583	0.000000429
ENSMUSG00000062995	Ica1	0.504672826	0.04785677		ENSMUSG00000022324	Matn2	-0.953303878	0.03542637		ENSMUSG00000035000	Dpp4	1.421135261	0.00000237
ENSMUSG00000020282	Rhbdf1	0.563298652	0.038253105		ENSMUSG00000029161	Cgref1	-0.951537881	0.007917464		ENSMUSG00000073421	H2-Ab1	1.422878941	0.000131071
ENSMUSG00000030934	Oat	0.626125116	0.017328138		ENSMUSG00000030956	Fam53b	-0.94431091	0.000764296		ENSMUSG00000018819	Lsp1	1.426812902	0.002051039
ENSMUSG00000054226	Tprkb	0.629744602	0.022936036		ENSMUSG00000031502	Col4a1	-0.941938249	0.002505796		ENSMUSG00000078920	Ifi47	1.445981119	0.013586177
ENSMUSG00000042548	Asxl1	0.638321875	0.017081108		ENSMUSG00000033594	Spata2l	-0.937339452	0.020135137		ENSMUSG00000055805	Fmnl1	1.45087836	0.032216177
ENSMUSG00000006494	Pdk1	0.643225374	0.041247908		ENSMUSG00000036957	Lrfn3	-0.936848825	0.014318248		ENSMUSG00000037362	Ccn3	1.453411528	0.027199401
ENSMUSG00000024892	Pcx	0.649940696	0.046709957		ENSMUSG00000074264	Amy1	-0.935462726	0.000229495		ENSMUSG00000074489	Bglap3	1.454925591	0.039082297
ENSMUSG00000004035	Gstm7	0.650858266	0.024958024		ENSMUSG00000066647	Gm5113	-0.93457126	0.049299077		ENSMUSG00000037649	H2-DMa	1.457099605	0.007993782
ENSMUSG00000072115	Ang	0.66710777	0.041247908		ENSMUSG00000054690	Emcn	-0.933291158	0.013682163		ENSMUSG00000030787	Lyve1	1.458004669	0.009099416
ENSMUSG00000024359	Hspa9	0.681768702	0.038887697		ENSMUSG00000074063	Osgin1	-0.932683221	0.016042574		ENSMUSG00000039883	Lrrc17	1.460884095	0.035000513
ENSMUSG00000026199	Ankzf1	0.696849414	0.040825885		ENSMUSG00000035329	Fbxo33	-0.931518323	0.009405837		ENSMUSG00000031827	Cotl1	1.465909341	0.00042327
ENSMUSG00000025091	Pnliprp2	0.709710529	0.039837869		ENSMUSG00000070284	Gmppb	-0.906272414	0.000794946		ENSMUSG00000090523	Gypc	1.471871856	0.015298718
ENSMUSG00000022094	Slc39a14	0.732707785	0.013485405		ENSMUSG00000027071	P2rx3	-0.905164693	0.040494827		ENSMUSG00000051506	Wdfy4	1.471897322	0.046851785
ENSMUSG00000026994	Galnt3	0.752191251	0.049479405		ENSMUSG00000022231	Sema5a	-0.904700719	0.024867806		ENSMUSG00000058571	Gpc6	1.473000698	0.000763363
ENSMUSG00000027684	Mecom	0.757294139	0.011155513		ENSMUSG00000031990	Jam3	-0.904457785	0.024253133		ENSMUSG00000028600	Podn	1.476362037	0.000763363
ENSMUSG00000028445	Enho	0.785924699	0.005153731		ENSMUSG00000085069	Prdm16os	-0.899060915	0.037594599		ENSMUSG00000051041	Olfml1	1.479073781	0.021836519
ENSMUSG00000019518	Ap4m1	0.786529056	0.012107765		ENSMUSG00000034353	Ramp1	-0.897964875	0.004494995		ENSMUSG00000069516	Lyz2	1.486516962	0.000464917
ENSMUSG00000031939	Taf1d	0.795195747	0.024415602		ENSMUSG00000061353	Cxcl12	-0.897430586	0.046969369		ENSMUSG00000024659	Anxa1	1.510701863	0.000105814
ENSMUSG00000025586	Cpeb1	0.800979022	0.04421463		ENSMUSG00000025140	Pycr1	-0.894466671	0.005930551		ENSMUSG00000023046	Igfbp6	1.523199171	0.002188992
ENSMUSG00000035112	Wnk4	0.813332074	0.008022978		ENSMUSG00000024538	Ppic	-0.890762259	0.0000917		ENSMUSG00000036594	H2-Aa	1.528761533	0.000013
ENSMUSG00000032528	Vipr1	0.827759763	0.030725601		ENSMUSG00000031790	Mmp15	-0.88594523	0.001766206		ENSMUSG00000057751	Megf6	1.529803749	0.01289435
ENSMUSG00000054428	Atpif1	0.831209517	0.004826343		ENSMUSG00000038009	Dnajc22	-0.884331786	0.02743028		ENSMUSG00000002111	Spi1	1.536426831	0.013586177
ENSMUSG00000019139	Isyna1	0.840581581	0.021647101		ENSMUSG00000033720	Sfxn5	-0.882597197	0.00603135		ENSMUSG00000024164	C3	1.536451378	0.030177636
ENSMUSG00000049091	Sephs2	0.845908298	0.033550092		ENSMUSG00000031617	Tmem184c	-0.881003052	0.016414007		ENSMUSG00000035686	Thrsp	1.542749036	0.029614468
ENSMUSG00000017344	Vtn	0.85207867	0.033203295		ENSMUSG00000025075	Habp2	-0.880524316	0.010979209		ENSMUSG00000048387	Osr1	1.547559674	0.010300995
ENSMUSG00000062210	Tnfaip8	0.858560645	0.021647101		ENSMUSG00000045930	Clec14a	-0.879972062	0.011897523		ENSMUSG00000029771	Irf5	1.555074472	0.021836519
ENSMUSG00000000278	Scpep1	0.862332166	0.003805376		ENSMUSG00000040282	Cdin1	-0.87847887	0.048856428		ENSMUSG00000073489	Ifi204	1.562184122	0.006448488
ENSMUSG00000019312	Grb7	0.878106622	0.04421463		ENSMUSG00000037300	Ttc13	-0.872509062	0.001145017		ENSMUSG00000026656	Fcgr2b	1.563354355	0.001201938
ENSMUSG00000084329	Gm6733	0.905526855	0.010653362		ENSMUSG00000009566	Fpgs	-0.868188741	0.014180529		ENSMUSG00000022425	Enpp2	1.577597041	0.001578516
ENSMUSG00000061983	Rps12	0.914986352	0.013440147		ENSMUSG00000023393	Slc17a9	-0.854030431	0.026433803		ENSMUSG00000073490	Ifi207	1.579751921	0.012482693
ENSMUSG00000020021	Fgd6	0.919868238	0.012050575		ENSMUSG00000001576	Ergic1	-0.85357812	0.001145017		ENSMUSG00000026773	Pfkfb3	1.581994158	0.02576146
ENSMUSG00000030513	Pcsk6	0.937991851	0.000500752		ENSMUSG00000018849	Wwc1	-0.850451514	0.018192906		ENSMUSG00000030798	Cd37	1.597617654	0.048578618
ENSMUSG00000025453	Nnt	0.939353172	0.007888803		ENSMUSG00000036825	Ssx2ip	-0.848892639	0.023041082		ENSMUSG00000044017	Adgrd1	1.610616794	0.003598407
ENSMUSG00000084174	Sycn	0.943713609	0.024415602		ENSMUSG00000032300	1700017B05Rik	-0.848229499	0.021850498		ENSMUSG00000021457	Syk	1.611221616	0.001653385
ENSMUSG00000026594	Ralgps2	0.944420471	0.048570964		ENSMUSG00000060260	Pwwp2b	-0.847915077	0.012202315		ENSMUSG00000001128	Cfp	1.611995548	0.0000316
ENSMUSG00000097042	NA	0.947474645	0.002138193		ENSMUSG00000066512	Klk1b5	-0.847014022	0.001172215		ENSMUSG00000067786	Nnat	1.62281065	0.008029741
ENSMUSG00000036099	Vezt	0.949411216	0.003870171		ENSMUSG00000042035	Igsf3	-0.845537528	0.018123677		ENSMUSG00000035697	Arhgap45	1.631184036	0.028811958
ENSMUSG00000015341	Golga7	0.985139983	0.008474364		ENSMUSG00000029009	Mthfr	-0.84342724	0.004125582		ENSMUSG00000026395	Ptprc	1.632008445	0.005482791
ENSMUSG00000098374	NA	0.998160705	0.021426923		ENSMUSG00000027435	Cd93	-0.832439385	0.025632329		ENSMUSG00000060586	H2-Eb1	1.633503153	0.00000275
ENSMUSG00000060227	Golm2	0.998519847	0.007445819		ENSMUSG00000028763	Hspg2	-0.829255517	0.003163822		ENSMUSG00000027840	Wnt2b	1.638570012	0.007557077
ENSMUSG00000070003	Ssbp4	1.024541457	0.004315653		ENSMUSG00000029563	Foxp2	-0.828362246	0.012083983		ENSMUSG00000030214	Plbd1	1.643091556	0.011321818
ENSMUSG00000022351	Sqle	1.033160367	0.013440147		ENSMUSG00000026814	Eng	-0.827114376	0.00017048		ENSMUSG00000030707	Coro1a	1.649590582	0.005118927
ENSMUSG00000021213	Akr1c13	1.038735066	0.009570992		ENSMUSG00000030123	Plxnd1	-0.826666327	0.04939555		ENSMUSG00000032418	Me1	1.657713495	0.009295813
ENSMUSG00000008999	Bmp7	1.042476191	0.001235227		ENSMUSG00000025017	Pik3ap1	-0.826375465	0.006794265		ENSMUSG00000024610	Cd74	1.675583372	0.00000275
ENSMUSG00000097906	Gm9625	1.05408612	0.041176895		ENSMUSG00000020577	Tspan13	-0.825933724	0.014318248		ENSMUSG00000051457	Spn	1.677795316	0.049368835
ENSMUSG00000021268	Meg3	1.079727984	0.002358425		ENSMUSG00000028367	Txn1	-0.823056104	0.015605686		ENSMUSG00000027015	Cybrd1	1.681550052	0.035912218
ENSMUSG00000096929	A330023F24Rik	1.088398352	0.016341862		ENSMUSG00000056602	Fry	-0.820000069	0.000195616		ENSMUSG00000026480	Ncf2	1.690787496	0.022434754
ENSMUSG00000022528	Hes1	1.103497471	0.031653206		ENSMUSG00000040187	Arntl2	-0.818218044	0.037801656		ENSMUSG00000046480	Scn4b	1.695494568	0.040651878
ENSMUSG00000029570	Lfng	1.126774963	0.004605145		ENSMUSG00000018909	Arrb1	-0.816905906	0.005022205		ENSMUSG00000058099	Nfam1	1.69877626	0.007557077
ENSMUSG00000031327	Chic1	1.163916831	0.02524386		ENSMUSG00000042284	Itga1	-0.808125234	0.016987929		ENSMUSG00000030116	Mfap5	1.698945453	0.00000159
ENSMUSG00000052364	B630019K06Rik	1.180870171	0.038120836		ENSMUSG00000047797	Gjb1	-0.805494276	0.000193879		ENSMUSG00000073409	H2-Q6	1.702319715	0.028459756
ENSMUSG00000020788	Atp2a3	1.197526325	0.001671881		ENSMUSG00000030208	Emp1	-0.802965473	0.014527583		ENSMUSG00000021069	Pygl	1.716333601	0.004660557
ENSMUSG00000038540	Tmc3	1.207897704	0.000539255		ENSMUSG00000040268	Plekha1	-0.802701293	0.001189886		ENSMUSG00000042453	Reln	1.765204898	0.032772985
ENSMUSG00000016552	Foxred2	1.217069804	0.0000152		ENSMUSG00000057103	Nat8f1	-0.800906416	0.010433676		ENSMUSG00000001943	Vsig2	1.770462287	0.040616503
ENSMUSG00000039252	Lgi2	1.224680936	0.009597215		ENSMUSG00000027176	Cstf3	-0.799754522	0.022888745		ENSMUSG00000024011	Pi16	1.778203089	0.0000000000327
ENSMUSG00000073643	Wdfy1	1.225719207	0.000000463		ENSMUSG00000034656	Cacna1a	-0.794347697	0.038115066		ENSMUSG00000063011	Msln	1.784528423	0.020368401
ENSMUSG00000090084	Srpx	1.232835216	0.020512584		ENSMUSG00000039960	Rhou	-0.792846214	0.001482551		ENSMUSG00000043110	Lrrn4	1.800655992	0.04682803
ENSMUSG00000028943	Espn	1.242197611	0.005527106		ENSMUSG00000033059	Pygb	-0.791300767	0.008246442		ENSMUSG00000059498	Fcgr3	1.805923937	0.000443263
ENSMUSG00000040136	Abcc8	1.24814489	0.047769005		ENSMUSG00000030522	Mtmr10	-0.790907127	0.001538703		ENSMUSG00000060550	H2-Q7	1.808050204	0.038372838
ENSMUSG00000063696	Gm8730	1.251580065	0.014243652		ENSMUSG00000035954	Dock4	-0.789297463	0.014318248		ENSMUSG00000049436	Upk1b	1.808064323	0.035692342
ENSMUSG00000022464	Slc38a4	1.264506213	0.001506052		ENSMUSG00000012350	Ehf	-0.78737288	0.004949349		ENSMUSG00000030220	Arhgdib	1.823600548	0.027713666
ENSMUSG00000028976	Slc2a5	1.269553099	0.01131385		ENSMUSG00000026638	Irf6	-0.78065417	0.038162367		ENSMUSG00000031099	Smarca1	1.828403929	0.028229923
ENSMUSG00000032890	Rims3	1.276290952	0.018431537		ENSMUSG00000039043	Arpin	-0.780039462	0.019110217		ENSMUSG00000020437	Myo1g	1.843134679	0.000186012
ENSMUSG00000096780	NA	1.285758521	0.000000073		ENSMUSG00000021573	Tppp	-0.775577416	0.049189017		ENSMUSG00000015354	Pcolce2	1.853402577	0.00004
ENSMUSG00000025815	Dhtkd1	1.302640432	0.0000152		ENSMUSG00000062960	Kdr	-0.773374961	0.019687502		ENSMUSG00000017002	Slpi	1.90576882	0.004093448
ENSMUSG00000035007	Rundc1	1.318949785	0.000131728		ENSMUSG00000052698	Tln2	-0.77091003	0.041089187		ENSMUSG00000015340	Cybb	1.907201601	0.0000257
ENSMUSG00000004558	Ndrg2	1.322073041	0.001166003		ENSMUSG00000034175	Rhbdd3	-0.767722391	0.023041082		ENSMUSG00000040061	Plcb2	1.909540228	0.022007411
ENSMUSG00000099875	NA	1.332887326	0.007090233		ENSMUSG00000054252	Fgfr3	-0.76556206	0.033867101		ENSMUSG00000037071	Scd1	1.916097964	0.008566423
ENSMUSG00000006930	Hap1	1.334617653	0.040299967		ENSMUSG00000028716	Pdzk1ip1	-0.761076259	0.020704359		ENSMUSG00000031517	Gpm6a	1.921853178	0.0000466
ENSMUSG00000022548	Apod	1.338270075	0.038760176		ENSMUSG00000038872	Zfhx3	-0.760596165	0.032259725		ENSMUSG00000031343	Gabra3	1.949177629	0.004369899
ENSMUSG00000034758	Tle6	1.343883103	0.005165305		ENSMUSG00000024426	Atat1	-0.75852879	0.040287552		ENSMUSG00000068263	Efcc1	1.976536036	0.017197165
ENSMUSG00000027419	Pcsk2	1.344723903	0.048287954		ENSMUSG00000006476	Nsmf	-0.758311583	0.043793515		ENSMUSG00000037904	Ankrd9	1.981185159	0.02736572
ENSMUSG00000032289	Thsd4	1.376248488	0.012404197		ENSMUSG00000004500	Zfp324	-0.751557767	0.032242775		ENSMUSG00000028970	Abcb1b	2.002787269	0.014509835
ENSMUSG00000023122	Sult1c2	1.397536171	0.0000414		ENSMUSG00000041625	Ggact	-0.749991393	0.041277571		ENSMUSG00000084781	D930015M05Rik	2.007633246	0.045922385
ENSMUSG00000039278	Pcsk1n	1.408963835	0.0090979		ENSMUSG00000028161	Ppp3ca	-0.747474884	0.036606163		ENSMUSG00000039264	Gimap3	2.025039118	0.04004325
ENSMUSG00000035237	Lcat	1.416169044	0.000319196		ENSMUSG00000021185	Dglucy	-0.741863007	0.023404416		ENSMUSG00000027070	Lrp2	2.027862357	0.019835345
ENSMUSG00000029420	Rimbp2	1.430506949	0.04660383		ENSMUSG00000031897	Psmb10	-0.741714369	0.041773201		ENSMUSG00000049988	Lrrc25	2.029961005	0.026575797
ENSMUSG00000021943	Gdf10	1.44763634	0.021647101		ENSMUSG00000039304	Tnfsf10	-0.739436447	0.040732319		ENSMUSG00000005089	Slc1a2	2.057432869	0.0068009
ENSMUSG00000066245	NA	1.456134285	0.02666183		ENSMUSG00000022587	Ly6e	-0.739366291	0.006864641		ENSMUSG00000008845	Cd163	2.060995105	0.0000257
ENSMUSG00000049493	Pls1	1.462975069	0.041247908		ENSMUSG00000020846	Rflnb	-0.739179236	0.013413776		ENSMUSG00000025105	Bnc1	2.090107601	0.038316202
ENSMUSG00000035540	Gc	1.48178763	0.008425537		ENSMUSG00000027800	Tm4sf1	-0.734783544	0.036665342		ENSMUSG00000019122	Ccl9	2.106736208	0.000546357
ENSMUSG00000026259	Ngef	1.484910757	0.010477738		ENSMUSG00000027247	Arhgap1	-0.732609806	0.005784931		ENSMUSG00000024810	Il33	2.120120131	0.0000638
ENSMUSG00000021194	Chga	1.500638425	0.025458565		ENSMUSG00000010830	Kdelr3	-0.72962122	0.009949806		ENSMUSG00000079547	H2-DMb1	2.124545031	0.000574703
ENSMUSG00000053965	Pde5a	1.505696505	0.001334857		ENSMUSG00000054414	Slc30a7	-0.727846059	0.002057036		ENSMUSG00000029322	Plac8	2.129566222	0.005140395
ENSMUSG00000029369	Afm	1.512241597	0.0000207		ENSMUSG00000007888	Crlf1	-0.727297392	0.002057036		ENSMUSG00000015312	Gadd45b	2.143449249	0.003488874
ENSMUSG00000050711	Scg2	1.53687392	0.003888864		ENSMUSG00000025503	Taldo1	-0.724525031	0.010979209		ENSMUSG00000031101	Sash3	2.149234351	0.044449096
ENSMUSG00000023387	Kcnk16	1.542517844	0.046002314		ENSMUSG00000001700	Gramd3	-0.72406949	0.013907831		ENSMUSG00000020143	Dock2	2.196913799	0.000797419
ENSMUSG00000041681	Iapp	1.548327528	0.004030762		ENSMUSG00000041084	Ostc	-0.723544728	0.022705283		ENSMUSG00000040907	Atp1a3	2.209155056	0.02736572
ENSMUSG00000032181	Scg3	1.562151641	0.001047941		ENSMUSG00000066235	Pomgnt2	-0.721304202	0.004141733		ENSMUSG00000033220	Rac2	2.224959	0.000977307
ENSMUSG00000015829	Tnr	1.579523216	0.006564554		ENSMUSG00000048058	Ldlrad3	-0.718997898	0.03693208		ENSMUSG00000034936	Arl4d	2.232140232	0.0000257
ENSMUSG00000031303	Map3k15	1.580521714	0.004410658		ENSMUSG00000025736	Jmjd8	-0.716335405	0.014695625		ENSMUSG00000016458	Wt1	2.244313844	0.003569367
ENSMUSG00000034701	Neurod1	1.592254339	0.038285278		ENSMUSG00000002393	Nr2f6	-0.715407486	0.007850045		ENSMUSG00000000682	Cd52	2.246440263	0.005057662
ENSMUSG00000071203	Naip5	1.599499335	0.013896651		ENSMUSG00000019822	Smpd2	-0.713871795	0.004555446		ENSMUSG00000043263	Ifi209	2.247249864	0.025172224
ENSMUSG00000028354	Fmn2	1.601100084	0.013440147		ENSMUSG00000078700	D030028A08Rik	-0.712620604	0.008046547		ENSMUSG00000031004	Mki67	2.255776832	0.010692433
ENSMUSG00000041272	Tox	1.64045543	0.046023323		ENSMUSG00000073792	Alg6	-0.711362619	0.040758982		ENSMUSG00000042985	Upk3b	2.26213122	0.003625609
ENSMUSG00000040498	Igsf23	1.646260319	0.002664604		ENSMUSG00000020717	Pecam1	-0.710991665	0.026373676		ENSMUSG00000040254	Sema3d	2.303856328	0.004709945
ENSMUSG00000031093	Dock11	1.652952707	0.001890513		ENSMUSG00000009614	Sardh	-0.708322319	0.00603135		ENSMUSG00000018927	Ccl6	2.342922162	0.000113226
ENSMUSG00000098702	1500015A07Rik	1.665152416	0.000130634		ENSMUSG00000002396	Ocel1	-0.707779034	0.009292416		ENSMUSG00000026109	Tmeff2	2.35622736	0.000156701
ENSMUSG00000032265	Tent5a	1.666628852	0.01359233		ENSMUSG00000053460	Ggcx	-0.706158787	0.031456359		ENSMUSG00000026069	Il1rl1	2.362915108	0.008708616
ENSMUSG00000058153	Sez6l	1.674451675	0.006573359		ENSMUSG00000031169	Porcn	-0.704348845	0.017418906		ENSMUSG00000037922	Bank1	2.363722177	0.019835345
ENSMUSG00000015401	Cltrn	1.677754645	0.008917202		ENSMUSG00000021236	Entpd5	-0.701435493	0.020572141		ENSMUSG00000069515	Lyz1	2.404525238	0.000763363
ENSMUSG00000026885	Ttll11	1.683810591	0.042522343		ENSMUSG00000040033	Stat2	-0.698469798	0.020365458		ENSMUSG00000023140	Reg2	2.447020102	0.033587328
ENSMUSG00000038217	Tlcd2	1.684123568	0.00358748		ENSMUSG00000006057	Atp5g1	-0.69137378	0.031283658		ENSMUSG00000074971	Fibin	2.492725877	0.025172224
ENSMUSG00000027249	F2	1.68777699	0.015203579		ENSMUSG00000027712	Anxa5	-0.69029747	0.008995713		ENSMUSG00000103912	NA	2.543636667	0.012482693
ENSMUSG00000055409	Nell1	1.702176212	0.021647101		ENSMUSG00000032531	Amotl2	-0.689662947	0.040494827		ENSMUSG00000027996	Sfrp2	2.565784511	0.010300995
ENSMUSG00000047507	Baiap3	1.702599961	0.006723454		ENSMUSG00000056978	Hamp2	-0.688934949	0.019498815		ENSMUSG00000061100	Retnla	2.570107635	0.0000571
ENSMUSG00000030406	Gipr	1.710427479	0.028829189		ENSMUSG00000020604	Arsg	-0.687352756	0.049299077		ENSMUSG00000026473	Glul	2.62254365	0.033817041
ENSMUSG00000021337	Scgn	1.712271284	0.023498644		ENSMUSG00000079442	St6galnac4	-0.672309383	0.001568439		ENSMUSG00000021453	Gadd45g	2.644762777	0.000043
ENSMUSG00000005640	Insrr	1.715503218	0.001162503		ENSMUSG00000001105	Ift20	-0.67108387	0.01010362		ENSMUSG00000006014	Prg4	2.672772038	0.0000257
ENSMUSG00000027220	Syt13	1.735702141	0.003805376		ENSMUSG00000023175	Bsg	-0.667225312	0.026304593		ENSMUSG00000043008	Klhl6	2.689003564	0.003096018
ENSMUSG00000026204	Ptprn	1.741143666	0.003733313		ENSMUSG00000060803	Gstp1	-0.663204967	0.008231228		ENSMUSG00000044827	Tlr1	2.706682748	0.031830319
ENSMUSG00000046613	Vwa5b2	1.757120037	0.0000825		ENSMUSG00000072623	Zfp9	-0.661273465	0.011514498		ENSMUSG00000031662	Snx20	2.722648077	0.017263981
ENSMUSG00000033740	St18	1.757861633	0.008483003		ENSMUSG00000024516	Sec11c	-0.659149579	0.030540405		ENSMUSG00000018924	Alox15	2.838922095	0.006660987
ENSMUSG00000044988	Ucn3	1.766498264	0.01161956		ENSMUSG00000064215	Ifi27	-0.658029249	0.011667298		ENSMUSG00000030724	Cd19	2.846085155	0.038136323
ENSMUSG00000025207	Sema4g	1.768926671	0.005142946		ENSMUSG00000079657	Rab26	-0.65751726	0.025918414		ENSMUSG00000038253	Hoxa5	2.849650271	0.047964216
ENSMUSG00000038486	Sv2a	1.775946349	0.016063515		ENSMUSG00000032232	Cgnl1	-0.657008058	0.008578236		ENSMUSG00000022372	Sla	2.907816643	0.0000761
ENSMUSG00000022235	Cmbl	1.780154548	0.016012408		ENSMUSG00000028557	Rnf11	-0.652810495	0.029687189		ENSMUSG00000030468	Siglecg	3.002087925	0.047964216
ENSMUSG00000027350	Chgb	1.785156866	0.01592551		ENSMUSG00000020072	Pbld2	-0.650971368	0.013090722		ENSMUSG00000027559	Car3	3.012799235	0.039927453
ENSMUSG00000018740	Slc25a35	1.82187951	0.000414431		ENSMUSG00000091705	H2-Q2	-0.650218275	0.042321229		ENSMUSG00000067149	Jchain	3.046282269	0.034856289
ENSMUSG00000000215	Ins2	1.839707221	0.000661397		ENSMUSG00000066515	Klk1b3	-0.649401433	0.012361283		ENSMUSG00000029273	Sult1d1	3.119834781	0.04717588
ENSMUSG00000025855	Prkar1b	1.850227852	0.000306887		ENSMUSG00000022571	Pycrl	-0.647917505	0.037588505		ENSMUSG00000027843	Ptpn22	3.225169205	0.007941293
ENSMUSG00000023236	Scg5	1.853231206	0.000313151		ENSMUSG00000026339	Ccdc93	-0.645426534	0.049494608		ENSMUSG00000076609	Igkc	3.226694386	0.033104173
ENSMUSG00000035804	Ins1	1.857589086	0.000533962		ENSMUSG00000015970	Chdh	-0.645198737	0.034240839		ENSMUSG00000061780	Cfd	3.440174261	0.047636651
ENSMUSG00000026163	Sphkap	1.858636344	0.01478348		ENSMUSG00000027544	Nfatc2	-0.644481829	0.048410402		ENSMUSG00000032053	Pou2af1	3.637737242	0.022434754
ENSMUSG00000091697	Eif3s6-ps2	1.864384965	0.000000532		ENSMUSG00000078670	Fam174b	-0.639954083	0.032900464		ENSMUSG00000035105	Egln3	3.697108174	0.037314578
ENSMUSG00000044349	Snhg11	1.885540247	0.00027748		ENSMUSG00000049047	Armcx3	-0.631351962	0.012202315		ENSMUSG00000085139	A730046J19Rik	3.722802952	0.017826493
ENSMUSG00000061808	Ttr	1.888986946	0.0000137		ENSMUSG00000039458	Mtmr12	-0.631187221	0.025993379		ENSMUSG00000026581	Sell	3.750211264	0.003096018
ENSMUSG00000028137	Celf3	1.907218863	0.000176349		ENSMUSG00000032932	Hspa13	-0.628744243	0.023041082		ENSMUSG00000020264	Slc36a2	3.93327849	0.044082853
ENSMUSG00000042249	Grk3	1.910237776	0.020561832		ENSMUSG00000032261	Sh3bgrl2	-0.627135345	0.049299077		ENSMUSG00000040026	Saa3	4.05240415	0.005476742
ENSMUSG00000039954	Stk32a	1.920595993	0.020419694		ENSMUSG00000037349	Nudt22	-0.625825995	0.012103855		ENSMUSG00000012705	Retn	4.31816137	0.005057662
ENSMUSG00000019900	Rfx6	1.921250077	0.000190867		ENSMUSG00000029478	Ncor2	-0.6241554	0.018958489		ENSMUSG00000030329	Pianp	4.508507026	0.025172224
ENSMUSG00000022546	Gpt	1.940153174	0.000000000988		ENSMUSG00000037243	Zfp692	-0.622003622	0.048410402		ENSMUSG00000093894	Ighv1-53	5.060621437	0.044082853
ENSMUSG00000019838	Slc16a10	1.958085755	0.0000111		ENSMUSG00000009035	Tmem184b	-0.6208016	0.028932957		ENSMUSG00000076569	Igkv5-39	5.271141664	0.049716998
ENSMUSG00000030302	Atp2b2	1.965787945	0.017383949		ENSMUSG00000029186	Pi4k2b	-0.618611692	0.0099857		ENSMUSG00000077714	Snord17	5.796784029	0.017263981
ENSMUSG00000020889	Nr1d1	1.975436362	0.017224154		ENSMUSG00000028454	Pigo	-0.616167518	0.03427244		ENSMUSG00000076613	Ighg2b	5.910824967	0.011321818
ENSMUSG00000042734	Ttc9	2.0030926	0.000440457		ENSMUSG00000029640	Usp12	-0.610470037	0.023404416		ENSMUSG00000027855	Sycp1	6.00691785	0.026396028
ENSMUSG00000017311	Pyy	2.019048023	0.013304499		ENSMUSG00000024857	Cabp2	-0.603190112	0.019498815		ENSMUSG00000022225	Cma1	6.489146446	0.000477021
ENSMUSG00000041923	Nol4	2.050947947	0.025526981		ENSMUSG00000066152	Slc31a2	-0.60173132	0.022705283		ENSMUSG00000038216	Pnmt	6.505026622	0.008566423
ENSMUSG00000030228	Pik3c2g	2.06018291	0.000000304		ENSMUSG00000024597	Slc12a2	-0.600062561	0.043783794		ENSMUSG00000020953	Coch	6.591086119	0.047636651
ENSMUSG00000069919	Hba-a1	2.079501917	0.038179957		ENSMUSG00000061306	Slc38a10	-0.599372855	0.047139705		ENSMUSG00000028071	Sh2d2a	6.725082089	0.005476742
ENSMUSG00000096255	Dynlt1b	2.084563796	0.012337762		ENSMUSG00000024381	Bin1	-0.599342645	0.0083707		ENSMUSG00000080972	Gm16061	6.844460932	0.001308779
ENSMUSG00000102550	Gm8276	2.091843484	0.0000000155		ENSMUSG00000040390	Map3k10	-0.599114698	0.021047061		ENSMUSG00000029254	Stap1	6.937785576	0.001252813
ENSMUSG00000070577	Gm572	2.105690068	0.014243652		ENSMUSG00000039648	Kyat1	-0.598795475	0.010551666		ENSMUSG00000030483	Cyp2b10	7.361269836	0.005385331
ENSMUSG00000090291	Lrrc10b	2.105831384	0.017431445		ENSMUSG00000018102	H2bc4	-0.596562734	0.029805558		ENSMUSG00000076591	Igkv8-16	8.428723606	0.021233005
ENSMUSG00000026347	Tmem163	2.122658321	0.031860814		ENSMUSG00000027663	Zmat3	-0.588124531	0.017397672		ENSMUSG00000086503	Xist	8.440924343	0.000000000678
ENSMUSG00000091956	C2cd4b	2.147861424	0.024949585		ENSMUSG00000038280	Ostm1	-0.581209161	0.034240839		ENSMUSG00000102888	NA	8.450801785	0.017826493
ENSMUSG00000027273	Snap25	2.164419556	0.003373		ENSMUSG00000029708	Gcc1	-0.579233982	0.022139738
ENSMUSG00000102562	NA	2.183640282	0.037735741		ENSMUSG00000040434	Large2	-0.57838455	0.012243769
ENSMUSG00000083218	NA	2.201380266	0.004410658		ENSMUSG00000028456	Unc13b	-0.576037543	0.013682163
ENSMUSG00000005232	G6pc2	2.208991164	0.000000902		ENSMUSG00000036644	Tbc1d9b	-0.573907142	0.013776408
ENSMUSG00000069917	Hba-a2	2.243415278	0.016063515		ENSMUSG00000029924	Slc37a3	-0.571447982	0.023268429
ENSMUSG00000081434	Gm14165	2.250223973	0.008718922		ENSMUSG00000030428	Ttyh1	-0.570753072	0.043549601
ENSMUSG00000022479	Vdr	2.358602804	0.002060614		ENSMUSG00000040242	Fgfr1op2	-0.568915412	0.013469148
ENSMUSG00000029368	Alb	2.374061656	0.000136761		ENSMUSG00000038628	Polr3k	-0.568054202	0.014318248
ENSMUSG00000085214	NA	2.390382406	0.000476973		ENSMUSG00000042289	Hsd3b7	-0.564434187	0.037577117
ENSMUSG00000026175	Vil1	2.420013902	0.004410658		ENSMUSG00000057672	Pkn1	-0.55978068	0.034240839
ENSMUSG00000070880	Gad1	2.423460625	0.0000115		ENSMUSG00000048537	Phldb1	-0.557037153	0.042299534
ENSMUSG00000073530	Pappa2	2.428529766	0.0000208		ENSMUSG00000042744	Hectd4	-0.552856042	0.023967224
ENSMUSG00000073125	Xlr3b	2.444487937	0.015963137		ENSMUSG00000024487	Yipf5	-0.552121642	0.013971837
ENSMUSG00000031530	Dusp4	2.452195722	0.026674653		ENSMUSG00000022359	Wdyhv1	-0.550246312	0.049299077
ENSMUSG00000097790	NA	2.464084495	0.006902644		ENSMUSG00000031824	6430548M08Rik	-0.545041603	0.038532958
ENSMUSG00000025270	Alas2	2.474511261	0.038179957		ENSMUSG00000074093	Svip	-0.533474343	0.048888542
ENSMUSG00000033981	Gria2	2.477994842	0.026181729		ENSMUSG00000026781	Acbd5	-0.532102598	0.020440681
ENSMUSG00000093483	AA465934	2.489940137	0.002474659		ENSMUSG00000038080	Kdm1b	-0.531558328	0.020082599
ENSMUSG00000048385	Scrt1	2.587776603	0.016012408		ENSMUSG00000001089	Luzp1	-0.530463459	0.048296421
ENSMUSG00000036887	C1qa	2.676560231	0.0000000153		ENSMUSG00000026028	Trak2	-0.528606979	0.020999963
ENSMUSG00000042750	Bex2	2.687935864	0.00000318		ENSMUSG00000015094	Npdc1	-0.528521541	0.020318137
ENSMUSG00000023045	Soat2	2.704476959	0.000000532		ENSMUSG00000063659	Zbtb18	-0.527905926	0.039430985
ENSMUSG00000091476	Catspere2	2.743194668	0.012066605		ENSMUSG00000024143	Rhoq	-0.523096314	0.032259725
ENSMUSG00000094808	1810009J06Rik	2.778327366	0.0000000373		ENSMUSG00000038879	Nipal2	-0.522713717	0.041773201
ENSMUSG00000056158	Car10	2.785633377	0.028442798		ENSMUSG00000076432	Ywhaq	-0.519342348	0.019779208
ENSMUSG00000034765	Dusp5	2.824387406	0.001947597		ENSMUSG00000058325	Dock1	-0.514500519	0.049299077
ENSMUSG00000087694	A530058N18Rik	2.894318097	0.046709957		ENSMUSG00000026421	Csrp1	-0.510753589	0.041990589
ENSMUSG00000022871	Fetub	2.974889138	0.00000000028		ENSMUSG00000000631	Myo18a	-0.502185271	0.045299585
ENSMUSG00000060807	Serpina6	3.054613791	0.000033		ENSMUSG00000032366	Tpm1	-0.494558195	0.042321229
ENSMUSG00000000791	Il12rb1	3.076082987	0.004510641		ENSMUSG00000032513	Gorasp1	-0.491617218	0.03861411
ENSMUSG00000013089	Etv5	3.146305271	0.007013771		ENSMUSG00000030304	Ergic2	-0.479343467	0.045890613
ENSMUSG00000021613	Hapln1	3.155109434	0.020746479		ENSMUSG00000002763	Pex6	0.500156435	0.049005194
ENSMUSG00000017453	Pipox	3.197875718	0.00000000116		ENSMUSG00000020282	Rhbdf1	0.516417864	0.042299534
ENSMUSG00000096525	Gm2663	3.215560018	4.61E-18		ENSMUSG00000045128	Rpl18a	0.519812742	0.049299077
ENSMUSG00000061576	Dpp6	3.293984909	0.00070316		ENSMUSG00000060739	Nsa2	0.526119705	0.023967224
ENSMUSG00000024222	Fkbp5	3.370409428	0.04421463		ENSMUSG00000031592	Pcm1	0.541815122	0.025993379
ENSMUSG00000056222	Spock1	3.414423781	0.000351866		ENSMUSG00000028234	Rps20	0.542051144	0.043549601
ENSMUSG00000101939	NA	3.421041976	0.00000000028		ENSMUSG00000031365	Zfp275	0.563218452	0.044759579
ENSMUSG00000020581	Agr2	3.521286553	0.00209017		ENSMUSG00000026547	Tagln2	0.566662696	0.045890613
ENSMUSG00000042942	Greb1l	3.552301033	0.0000000000222		ENSMUSG00000031029	Eif3f	0.575555122	0.020572141
ENSMUSG00000055022	Cntn1	3.58106026	0.000000532		ENSMUSG00000071655	Ubxn1	0.577221732	0.03578039
ENSMUSG00000004633	Chn2	3.727270796	0.000413858		ENSMUSG00000073639	Rab18	0.578085075	0.023939391
ENSMUSG00000097487	Ptges3l	3.743111637	0.000351866		ENSMUSG00000041096	Tspyl2	0.591951782	0.040721917
ENSMUSG00000020169	Best3	3.856671256	0.047769005		ENSMUSG00000035824	Tk2	0.602792253	0.029883344
ENSMUSG00000022449	Adamts20	4.112654824	0.002474659		ENSMUSG00000020988	L2hgdh	0.607650273	0.034393804
ENSMUSG00000044067	Gpr22	4.16771779	0.000594291		ENSMUSG00000037306	Man1c1	0.620192404	0.042991127
ENSMUSG00000066362	Rps13-ps1	4.50083385	0.023673255		ENSMUSG00000018446	C1qbp	0.623543031	0.020518671
ENSMUSG00000081223	NA	4.741530855	0.001037045		ENSMUSG00000028333	Anp32b	0.632846425	0.026728495
ENSMUSG00000037627	Rgs22	4.931718147	0.000000000285		ENSMUSG00000034610	Tut4	0.637141936	0.03519409
ENSMUSG00000096914	Galntl6	5.134117262	0.000538658		ENSMUSG00000046432	Bex3	0.641056874	0.034194755
ENSMUSG00000020017	Hal	5.160599098	0.011839588		ENSMUSG00000067148	Polr1c	0.641617967	0.047139705
ENSMUSG00000022206	Npr3	5.271672883	0.0000129		ENSMUSG00000058135	Gstm1	0.645568535	0.024700977
ENSMUSG00000007877	Tcap	5.289196925	0.043988217		ENSMUSG00000026923	Notch1	0.679890514	0.029805558
ENSMUSG00000060613	Cyp2c70	5.589835064	0.00266725		ENSMUSG00000057113	Npm1	0.682606345	0.018559411
ENSMUSG00000074882	Cyp2c68	6.461828225	0.041700804		ENSMUSG00000079641	Rpl39	0.691152492	0.001386339
ENSMUSG00000096833	Igkv4-55	6.704539094	0.03125736		ENSMUSG00000019518	Ap4m1	0.699565408	0.021747335
ENSMUSG00000097662	Gm2093	6.81325085	0.037798652		ENSMUSG00000071984	Fndc1	0.706121466	0.026373676
ENSMUSG00000061186	Sfmbt2	7.087722984	0.000131728		ENSMUSG00000024462	Gabbr1	0.708933321	0.028866591
ENSMUSG00000036523	Greb1	7.670787647	0.004235551		ENSMUSG00000032599	Ip6k2	0.710045335	0.009382263
ENSMUSG00000068457	Uty	8.392856697	0.000216104		ENSMUSG00000059327	Eda	0.720920803	0.005775781
ENSMUSG00000099876	NA	8.432521066	0.0000349		ENSMUSG00000071415	Rpl23	0.728469882	0.0092201
ENSMUSG00000069045	Ddx3y	8.516643175	0.0000639		ENSMUSG00000081603	Gm14681	0.730473915	0.011237539
ENSMUSG00000056673	Kdm5d	8.743748106	0.000000812		ENSMUSG00000039910	Cited2	0.741605978	0.0092201
ENSMUSG00000091383	NA	8.8744334	0.000859973		ENSMUSG00000038658	Ric1	0.743535856	0.016210225
ENSMUSG00000069049	Eif2s3y	9.366337027	0.00000223		ENSMUSG00000060600	Eno3	0.752536789	0.039565388
					ENSMUSG00000024962	Vegfb	0.762571705	0.004864664
					ENSMUSG00000054428	Atpif1	0.766043559	0.00814967
					ENSMUSG00000079003	Samd1	0.766896797	0.021921214
					ENSMUSG00000041797	Abca9	0.769025942	0.015078989
					ENSMUSG00000039782	Cpeb2	0.772678851	0.047139705
					ENSMUSG00000021390	Ogn	0.782575266	0.001733103
					ENSMUSG00000031904	Slc7a6	0.790339887	0.024772427
					ENSMUSG00000059326	Csf2ra	0.794964861	0.021435474
					ENSMUSG00000034723	Tmx4	0.795393638	0.013511082
					ENSMUSG00000031906	Smpd3	0.807020205	0.031269411
					ENSMUSG00000039270	Megf9	0.812470881	0.010160044
					ENSMUSG00000006494	Pdk1	0.813490114	0.001925386
					ENSMUSG00000028843	Sh3bgrl3	0.81487574	0.026433803
					ENSMUSG00000036103	Colec12	0.815882084	0.021567519
					ENSMUSG00000020253	Ppm1m	0.823249805	0.020572141
					ENSMUSG00000071637	Cebpd	0.826243393	0.04559703
					ENSMUSG00000061983	Rps12	0.827796169	0.020999963
					ENSMUSG00000035671	Zswim4	0.832172674	0.011408491
					ENSMUSG00000020034	Tcp11l2	0.838496602	0.031759869
					ENSMUSG00000086290	Snhg12	0.838589219	0.024084036
					ENSMUSG00000062825	Actg1	0.839844541	0.014115946
					ENSMUSG00000031939	Taf1d	0.842178026	0.008592058
					ENSMUSG00000038843	Gcnt1	0.844963218	0.011774458
					ENSMUSG00000060377	Rpl36a-ps1	0.848536479	0.000968784
					ENSMUSG00000002059	Rab34	0.849532558	0.047253503
					ENSMUSG00000074578	Zfas1	0.854968099	0.006761446
					ENSMUSG00000020423	Btg2	0.855771925	0.022800504
					ENSMUSG00000030934	Oat	0.859737967	0.000117232
					ENSMUSG00000081382	Rpl18-ps1	0.863101917	0.012354875
					ENSMUSG00000048249	Crebrf	0.864398901	0.03427244
					ENSMUSG00000021733	Slc4a7	0.868464289	0.001351658
					ENSMUSG00000023942	Slc29a1	0.869038109	0.009277685
					ENSMUSG00000020467	Efemp1	0.872408809	0.002362155
					ENSMUSG00000058486	Wdr91	0.87346614	0.029750866
					ENSMUSG00000006395	Hyi	0.875650828	0.027859316
					ENSMUSG00000098234	Snhg6	0.883787979	0.036367164
					ENSMUSG00000037003	Tns2	0.892730652	0.037693575
					ENSMUSG00000019312	Grb7	0.894395377	0.021759879
					ENSMUSG00000044252	Osbpl1a	0.898791544	0.000625033
					ENSMUSG00000000282	Mnt	0.900957063	0.029858377
					ENSMUSG00000030116	Mfap5	0.910174825	0.017452909
					ENSMUSG00000047368	Abhd17b	0.92036028	0.040600597
					ENSMUSG00000025815	Dhtkd1	0.921732534	0.005136187
					ENSMUSG00000022032	Scara5	0.93349771	0.002208956
					ENSMUSG00000039100	Marchf6	0.938219718	0.00771579
					ENSMUSG00000029570	Lfng	0.942750023	0.018574788
					ENSMUSG00000086841	2410006H16Rik	0.945874205	0.001927151
					ENSMUSG00000070003	Ssbp4	0.946829173	0.006960361
					ENSMUSG00000033585	Ndn	0.969704437	0.034240839
					ENSMUSG00000016552	Foxred2	0.972020765	0.000968784
					ENSMUSG00000034593	Myo5a	0.982503403	0.003099819
					ENSMUSG00000038042	Ptpdc1	0.985777444	0.033867101
					ENSMUSG00000021876	Rnase4	0.988287237	0.001824846
					ENSMUSG00000015354	Pcolce2	0.991296202	0.045991514
					ENSMUSG00000055653	Gpc3	0.992490693	0.000118622
					ENSMUSG00000093798	Gm8355	0.997553725	0.027605837
					ENSMUSG00000049225	Pdp1	0.998542413	0.014318248
					ENSMUSG00000005373	Mlxipl	1.000302672	0.040494827
					ENSMUSG00000030513	Pcsk6	1.014060813	0.0000821
					ENSMUSG00000001128	Cfp	1.014213775	0.013435391
					ENSMUSG00000026833	Olfm1	1.015795588	0.042257463
					ENSMUSG00000069516	Lyz2	1.020149353	0.020192769
					ENSMUSG00000030157	Clec2d	1.02806189	0.048839365
					ENSMUSG00000002058	Unc119	1.030877925	0.023048044
					ENSMUSG00000040118	Cacna2d1	1.03983091	0.041942518
					ENSMUSG00000031327	Chic1	1.041839422	0.037054849
					ENSMUSG00000016918	Sulf1	1.042906071	0.020499816
					ENSMUSG00000038894	Irs2	1.046206717	0.048839365
					ENSMUSG00000051790	Nlgn2	1.046448915	0.000129282
					ENSMUSG00000031633	Slc25a4	1.047315368	0.00000318
					ENSMUSG00000015342	Xk	1.048511663	0.040721917
					ENSMUSG00000024659	Anxa1	1.052704367	0.009089709
					ENSMUSG00000028270	Gbp2	1.059500839	0.018574788
					ENSMUSG00000024743	Syt7	1.061729381	0.002704246
					ENSMUSG00000049191	Rtl5	1.075243649	0.037473824
					ENSMUSG00000025193	Cutc	1.076043413	0.049299077
					ENSMUSG00000072115	Ang	1.079722596	0.0000243
					ENSMUSG00000035000	Dpp4	1.083974713	0.000301803
					ENSMUSG00000032902	Slc16a1	1.089234553	0.011483387
					ENSMUSG00000021130	Galnt16	1.089626434	0.038532958
					ENSMUSG00000025586	Cpeb1	1.096624285	0.000621601
					ENSMUSG00000028600	Podn	1.097229163	0.012981165
					ENSMUSG00000030691	Fchsd2	1.104038464	0.032242775
					ENSMUSG00000044017	Adgrd1	1.10701596	0.049299077
					ENSMUSG00000028943	Espn	1.109591063	0.012199371
					ENSMUSG00000006731	B4galnt1	1.109970231	0.035420533
					ENSMUSG00000002265	Peg3	1.110618701	0.005993351
					ENSMUSG00000038178	Slc43a2	1.110854846	0.000737251
					ENSMUSG00000020363	Gfpt2	1.114443243	0.005307138
					ENSMUSG00000039481	Nrtn	1.122295791	0.001969235
					ENSMUSG00000080877	Rpl22-ps1	1.122833549	0.033366142
					ENSMUSG00000000278	Scpep1	1.12476632	0.0000213
					ENSMUSG00000039252	Lgi2	1.135039724	0.013435391
					ENSMUSG00000039109	F13a1	1.135348395	0.022589775
					ENSMUSG00000037095	Lrg1	1.139584157	0.04634724
					ENSMUSG00000037053	Azgp1	1.142140717	0.013922871
					ENSMUSG00000060961	Slc4a4	1.142831493	0.038761205
					ENSMUSG00000035112	Wnk4	1.145749464	0.0000128
					ENSMUSG00000017344	Vtn	1.15325273	0.000501772
					ENSMUSG00000027332	Ivd	1.153933079	0.016210225
					ENSMUSG00000053965	Pde5a	1.157862538	0.018958489
					ENSMUSG00000026193	Fn1	1.167680859	0.010046218
					ENSMUSG00000040170	Fmo2	1.171306862	0.037577117
					ENSMUSG00000044786	Zfp36	1.174881243	0.017224405
					ENSMUSG00000009281	Rarres2	1.177737594	0.019800516
					ENSMUSG00000024395	Lims2	1.180265705	0.010252947
					ENSMUSG00000019139	Isyna1	1.180504582	0.000122718
					ENSMUSG00000031367	Ap1s2	1.181640841	0.002121563
					ENSMUSG00000057751	Megf6	1.183225204	0.049299077
					ENSMUSG00000026360	Rgs2	1.188940388	0.001832667
					ENSMUSG00000073758	Sh3d21	1.192522561	0.016210225
					ENSMUSG00000073643	Wdfy1	1.200272013	0.000000851
					ENSMUSG00000040605	Bace2	1.204118503	0.026692432
					ENSMUSG00000052794	1700030K09Rik	1.204907165	0.039316736
					ENSMUSG00000040537	Adam22	1.211034831	0.008995713
					ENSMUSG00000039958	Etfbkmt	1.214600436	0.041718033
					ENSMUSG00000028581	Laptm5	1.216142159	0.004718967
					ENSMUSG00000021457	Syk	1.220680344	0.016168744
					ENSMUSG00000087590	Epb41l4aos	1.225039043	0.000777915
					ENSMUSG00000030313	Dennd5b	1.230016419	0.039316736
					ENSMUSG00000024810	Il33	1.234819479	0.02897189
					ENSMUSG00000036887	C1qa	1.237506897	0.025993379
					ENSMUSG00000040181	Fmo1	1.239117115	0.020365458
					ENSMUSG00000035237	Lcat	1.239730393	0.001733103
					ENSMUSG00000021213	Akr1c13	1.248111052	0.000433244
					ENSMUSG00000071656	Lrrn4cl	1.250615927	0.007149446
					ENSMUSG00000005268	Prlr	1.251675175	0.042978831
					ENSMUSG00000039126	Prune2	1.256078135	0.011237539
					ENSMUSG00000060227	Golm2	1.258889275	0.000129282
					ENSMUSG00000024044	Epb41l3	1.268986028	0.037346238
					ENSMUSG00000038578	Susd1	1.27712219	0.048856428
					ENSMUSG00000038540	Tmc3	1.278048644	0.000138316
					ENSMUSG00000038072	Galnt11	1.282142874	0.004064983
					ENSMUSG00000031748	Gnao1	1.286459154	0.014527583
					ENSMUSG00000026109	Tmeff2	1.290165564	0.048856428
					ENSMUSG00000071551	Akr1c19	1.296957403	0.022329691
					ENSMUSG00000003559	As3mt	1.304384095	0.018958489
					ENSMUSG00000022211	Carmil3	1.306578752	0.016414007
					ENSMUSG00000006344	Ggt5	1.31720133	0.002630116
					ENSMUSG00000031093	Dock11	1.32150212	0.015314732
					ENSMUSG00000002833	Hdgfl2	1.330120393	0.00694558
					ENSMUSG00000022546	Gpt	1.34054477	0.000078
					ENSMUSG00000021417	Eci2	1.351936067	0.033961342
					ENSMUSG00000028444	Cntfr	1.357243748	0.027053525
					ENSMUSG00000025094	Slc18a2	1.357549823	0.002854917
					ENSMUSG00000029369	Afm	1.363756212	0.000167243
					ENSMUSG00000085355	3010003L21Rik	1.371871513	0.037410801
					ENSMUSG00000030707	Coro1a	1.372427143	0.014929474
					ENSMUSG00000021943	Gdf10	1.377408051	0.020182098
					ENSMUSG00000030683	Sez6l2	1.382852082	0.019779208
					ENSMUSG00000059479	B3gnt8	1.383791981	0.031167258
					ENSMUSG00000030711	Sult1a1	1.389479402	0.034420133
					ENSMUSG00000024899	Papss2	1.409819262	0.010590286
					ENSMUSG00000058624	Gda	1.418308739	0.009798061
					ENSMUSG00000033717	Adra2a	1.423594545	0.023967224
					ENSMUSG00000068615	Gjd2	1.43260028	0.037346238
					ENSMUSG00000067786	Nnat	1.433988179	0.013028081
					ENSMUSG00000041515	Irf8	1.437220674	0.036682866
					ENSMUSG00000024990	Rbp4	1.440783791	0.005207168
					ENSMUSG00000034936	Arl4d	1.441539442	0.007522808
					ENSMUSG00000021728	Emb	1.443751364	0.000599753
					ENSMUSG00000064043	Trerf1	1.445626672	0.001927151
					ENSMUSG00000026024	Als2	1.455514706	0.033867101
					ENSMUSG00000024053	Emilin2	1.460625668	0.001130848
					ENSMUSG00000026395	Ptprc	1.464073219	0.008575239
					ENSMUSG00000019122	Ccl9	1.464473952	0.01730708
					ENSMUSG00000072966	Gprasp2	1.466140783	0.001082587
					ENSMUSG00000031561	Tenm3	1.466687675	0.027125946
					ENSMUSG00000079547	H2-DMb1	1.468924973	0.017464836
					ENSMUSG00000005640	Insrr	1.470487929	0.005677199
					ENSMUSG00000000394	Gcg	1.470625876	0.02144781
					ENSMUSG00000021903	Galnt15	1.470973836	0.049967365
					ENSMUSG00000094808	1810009J06Rik	1.476510559	0.014318248
					ENSMUSG00000022464	Slc38a4	1.478023857	0.0000599
					ENSMUSG00000023122	Sult1c2	1.48687966	0.00000922
					ENSMUSG00000033220	Rac2	1.48967493	0.029174893
					ENSMUSG00000020788	Atp2a3	1.491406669	0.0000188
					ENSMUSG00000028976	Slc2a5	1.494465738	0.000764296
					ENSMUSG00000021268	Meg3	1.49503308	0.00000216
					ENSMUSG00000067219	Nipal1	1.5063577	0.003019004
					ENSMUSG00000016756	Cmah	1.513765591	0.012202315
					ENSMUSG00000030214	Plbd1	1.514817043	0.012202315
					ENSMUSG00000039470	Zdhhc2	1.520280304	0.000572637
					ENSMUSG00000022315	Slc30a8	1.522034034	0.007680395
					ENSMUSG00000011751	Sptbn4	1.533304957	0.032259725
					ENSMUSG00000031303	Map3k15	1.536633795	0.003907291
					ENSMUSG00000019966	Kitl	1.54202646	0.018311342
					ENSMUSG00000098702	1500015A07Rik	1.546309993	0.000418976
					ENSMUSG00000015312	Gadd45b	1.547105211	0.033276428
					ENSMUSG00000024011	Pi16	1.554181241	0.00000000385
					ENSMUSG00000020143	Dock2	1.554811125	0.018092895
					ENSMUSG00000052889	Prkcb	1.561318972	0.000555519
					ENSMUSG00000051506	Wdfy4	1.579602396	0.013514593
					ENSMUSG00000038217	Tlcd2	1.583026869	0.004908276
					ENSMUSG00000024304	Cdh2	1.584658226	0.012202315
					ENSMUSG00000068617	Efcab1	1.584666355	0.032900464
					ENSMUSG00000052373	Mpp3	1.596747217	0.032178691
					ENSMUSG00000034701	Neurod1	1.612690573	0.020082599
					ENSMUSG00000037996	Slc24a2	1.63163095	0.039933489
					ENSMUSG00000058297	Spock2	1.632382225	0.0000000454
					ENSMUSG00000026204	Ptprn	1.644156014	0.004555446
					ENSMUSG00000039278	Pcsk1n	1.649614482	0.000649435
					ENSMUSG00000003469	Phyhip	1.656954393	0.045890613
					ENSMUSG00000055567	Unc80	1.657058021	0.02144781
					ENSMUSG00000020212	Mdm1	1.66413361	0.0000609
					ENSMUSG00000024109	Nrxn1	1.681043681	0.023967224
					ENSMUSG00000027419	Pcsk2	1.688332118	0.003024502
					ENSMUSG00000015340	Cybb	1.695455059	0.000118172
					ENSMUSG00000026163	Sphkap	1.700018959	0.020073914
					ENSMUSG00000033061	Resp18	1.709675362	0.006312516
					ENSMUSG00000004558	Ndrg2	1.713107815	0.00000389
					ENSMUSG00000028137	Celf3	1.716178222	0.000777915
					ENSMUSG00000068742	Cry2	1.716827552	0.011121286
					ENSMUSG00000044156	Hepacam2	1.717936962	0.001409431
					ENSMUSG00000042258	Isl1	1.718568107	0.006864641
					ENSMUSG00000036469	Marchf1	1.725187013	0.041773201
					ENSMUSG00000073418	C4b	1.725622777	0.009089709
					ENSMUSG00000000215	Ins2	1.726220807	0.001117427
					ENSMUSG00000020732	Rab37	1.730357609	0.037515854
					ENSMUSG00000022372	Sla	1.732474354	0.020135137
					ENSMUSG00000038600	Atp6v0a4	1.745533031	0.049005194
					ENSMUSG00000031517	Gpm6a	1.745815287	0.000129282
					ENSMUSG00000068154	Insm1	1.751168097	0.033276428
					ENSMUSG00000040136	Abcc8	1.753161398	0.000599753
					ENSMUSG00000002221	Paxip1	1.761298902	0.010539847
					ENSMUSG00000046318	Ccbe1	1.76205861	0.029858377
					ENSMUSG00000003526	Prodh	1.76465647	0.017397672
					ENSMUSG00000039883	Lrrc17	1.776279025	0.002585729
					ENSMUSG00000051457	Spn	1.782545262	0.017191967
					ENSMUSG00000041681	Iapp	1.782681038	0.000301803
					ENSMUSG00000049436	Upk1b	1.79735634	0.018779909
					ENSMUSG00000029420	Rimbp2	1.801945188	0.002605918
					ENSMUSG00000038486	Sv2a	1.808523367	0.00847482
					ENSMUSG00000030787	Lyve1	1.809452689	0.00019087
					ENSMUSG00000063011	Msln	1.818599286	0.008536502
					ENSMUSG00000030302	Atp2b2	1.82152407	0.02144781
					ENSMUSG00000037217	Syn1	1.82502873	0.027472119
					ENSMUSG00000021194	Chga	1.825060296	0.001753553
					ENSMUSG00000026579	F5	1.825841575	0.026728495
					ENSMUSG00000035804	Ins1	1.828716677	0.000480723
					ENSMUSG00000021775	Nr1d2	1.829691126	0.013435391
					ENSMUSG00000069917	Hba-a2	1.835833172	0.046676006
					ENSMUSG00000029314	Gpat3	1.841523239	0.043724376
					ENSMUSG00000046613	Vwa5b2	1.854973203	0.0000218
					ENSMUSG00000061878	Sphk1	1.85532972	0.006738931
					ENSMUSG00000019838	Slc16a10	1.857016762	0.0000323
					ENSMUSG00000017453	Pipox	1.864901595	0.001109659
					ENSMUSG00000074489	Bglap3	1.865726281	0.001290956
					ENSMUSG00000031613	Hpgd	1.869721614	0.02649931
					ENSMUSG00000021803	Cdhr1	1.880563921	0.015203466
					ENSMUSG00000061808	Ttr	1.883561599	0.0000149
					ENSMUSG00000028337	Coro2a	1.897042589	0.012083983
					ENSMUSG00000032181	Scg3	1.909712975	0.0000164
					ENSMUSG00000044349	Snhg11	1.909786253	0.000154622
					ENSMUSG00000050994	Adgb	1.914572075	0.006921222
					ENSMUSG00000054423	Cadps	1.930714351	0.004651853
					ENSMUSG00000050711	Scg2	1.933489553	0.0000599
					ENSMUSG00000031101	Sash3	1.936407317	0.045794616
					ENSMUSG00000030406	Gipr	1.960057432	0.004303991
					ENSMUSG00000028088	Fmo5	1.963265419	0.000423248
					ENSMUSG00000003411	Rab3b	1.970969032	0.042819078
					ENSMUSG00000002910	Arrdc2	1.981196284	0.000956655
					ENSMUSG00000037443	Cep85	1.987714777	0.018958489
					ENSMUSG00000023236	Scg5	1.992815828	0.0000577
					ENSMUSG00000084781	D930015M05Rik	1.99327897	0.025434012
					ENSMUSG00000022389	Tef	1.998010738	0.009007805
					ENSMUSG00000048489	Depp1	2.000690031	0.010979209
					ENSMUSG00000015401	Cltrn	2.008329832	0.000483387
					ENSMUSG00000041272	Tox	2.017910004	0.003721903
					ENSMUSG00000024481	Lvrn	2.02692634	0.00000407
					ENSMUSG00000039264	Gimap3	2.031928111	0.020082599
					ENSMUSG00000021913	Ogdhl	2.033275969	0.005538518
					ENSMUSG00000027220	Syt13	2.042427243	0.000192681
					ENSMUSG00000023033	Scn8a	2.046490863	0.041277571
					ENSMUSG00000045871	Slitrk6	2.055640953	0.035646897
					ENSMUSG00000047507	Baiap3	2.068758526	0.00023629
					ENSMUSG00000001588	Acap1	2.074583365	0.016042574
					ENSMUSG00000023153	Tmem52	2.086210642	0.020999963
					ENSMUSG00000031428	Zcchc18	2.089478593	0.001073794
					ENSMUSG00000029656	C8b	2.10095102	0.048856428
					ENSMUSG00000022619	Mapk8ip2	2.111755169	0.001409431
					ENSMUSG00000026930	Gpsm1	2.111938557	0.002804854
					ENSMUSG00000035540	Gc	2.119773954	0.000015
					ENSMUSG00000069515	Lyz1	2.122501377	0.001733886
					ENSMUSG00000005232	G6pc2	2.12641383	0.0000026
					ENSMUSG00000039954	Stk32a	2.133987009	0.00378732
					ENSMUSG00000017311	Pyy	2.136884413	0.004471508
					ENSMUSG00000027004	Frzb	2.149202014	0.000307258
					ENSMUSG00000027350	Chgb	2.154101436	0.001003816
					ENSMUSG00000044988	Ucn3	2.156672428	0.00049338
					ENSMUSG00000058153	Sez6l	2.159879544	0.000078
					ENSMUSG00000030256	Bhlhe41	2.163670736	0.014014673
					ENSMUSG00000021125	Arg2	2.17364507	0.014318248
					ENSMUSG00000070498	Tmem132b	2.184883573	0.03893323
					ENSMUSG00000055409	Nell1	2.189915691	0.000558001
					ENSMUSG00000055430	Nap1l5	2.199316361	0.011506658
					ENSMUSG00000055866	Per2	2.203288513	0.033649377
					ENSMUSG00000065987	Cd209b	2.204207797	0.014816706
					ENSMUSG00000021337	Scgn	2.20685296	0.000621601
					ENSMUSG00000093483	AA465934	2.212546807	0.006761446
					ENSMUSG00000034127	Tspan8	2.213061936	0.000134153
					ENSMUSG00000041245	Wnk3	2.220660448	0.011506658
					ENSMUSG00000021364	Elovl2	2.222132728	0.038097379
					ENSMUSG00000044933	Sstr3	2.228786646	0.0000562
					ENSMUSG00000038332	Sesn1	2.24577082	0.015572443
					ENSMUSG00000025855	Prkar1b	2.265913589	0.00000203
					ENSMUSG00000040387	Klhl32	2.272549061	0.035496924
					ENSMUSG00000018924	Alox15	2.277725637	0.021100986
					ENSMUSG00000026605	Cenpf	2.283521504	0.049657621
					ENSMUSG00000021950	Anxa8	2.298274635	0.021747335
					ENSMUSG00000018927	Ccl6	2.311754175	0.0000615
					ENSMUSG00000025582	Nptx1	2.321751815	0.001109659
					ENSMUSG00000004347	Pde1c	2.323866519	0.033343569
					ENSMUSG00000051980	Casr	2.328046577	0.022915594
					ENSMUSG00000010154	Spire2	2.328189631	0.012202315
					ENSMUSG00000044453	Ffar1	2.342326877	0.046020628
					ENSMUSG00000026347	Tmem163	2.350132802	0.00682283
					ENSMUSG00000042622	Maff	2.361411511	0.006217624
					ENSMUSG00000041923	Nol4	2.362393096	0.003099819
					ENSMUSG00000015829	Tnr	2.364090744	0.00000124
					ENSMUSG00000031099	Smarca1	2.373956995	0.000689408
					ENSMUSG00000049154	Fam183b	2.401569937	0.013511082
					ENSMUSG00000042515	Pwwp3b	2.414255724	0.020192769
					ENSMUSG00000028354	Fmn2	2.422026202	0.00000485
					ENSMUSG00000019900	Rfx6	2.423848502	0.000000345
					ENSMUSG00000054203	Ifi205	2.428468937	0.00814967
					ENSMUSG00000034871	Fam151a	2.428959457	0.021100986
					ENSMUSG00000033740	St18	2.430956839	0.0000218
					ENSMUSG00000031027	Stk33	2.436227418	0.033276428
					ENSMUSG00000008845	Cd163	2.439027253	0.0000000952
					ENSMUSG00000017002	Slpi	2.447048881	0.0000258
					ENSMUSG00000003477	Inmt	2.453897624	0.001290956
					ENSMUSG00000028307	Aldob	2.461946365	0.000904972
					ENSMUSG00000074892	B3galt5	2.466909813	0.034240839
					ENSMUSG00000061451	Tmem151a	2.468372186	0.011852266
					ENSMUSG00000029878	Dbpht2	2.470771678	0.002239543
					ENSMUSG00000027843	Ptpn22	2.478437977	0.027677913
					ENSMUSG00000031004	Mki67	2.498676084	0.001521891
					ENSMUSG00000032890	Rims3	2.503697049	0.00000000306
					ENSMUSG00000031382	Asb11	2.520016521	0.0000926
					ENSMUSG00000049892	Rasd1	2.551568333	0.001130848
					ENSMUSG00000056158	Car10	2.552402089	0.033629707
					ENSMUSG00000022235	Cmbl	2.5643952	0.0000516
					ENSMUSG00000061100	Retnla	2.570778002	0.0000228
					ENSMUSG00000022871	Fetub	2.571753278	0.0000000617
					ENSMUSG00000097487	Ptges3l	2.579488653	0.020572141
					ENSMUSG00000091697	Eif3s6-ps2	2.601866025	0.0000000000000434
					ENSMUSG00000033981	Gria2	2.615287508	0.009768222
					ENSMUSG00000003379	Cd79a	2.61782417	0.035699683
					ENSMUSG00000067215	Usp51	2.619734064	0.02144781
					ENSMUSG00000075316	Scn9a	2.661901126	0.003099819
					ENSMUSG00000096255	Dynlt1b	2.66481688	0.000195616
					ENSMUSG00000102550	Gm8276	2.666902186	0.0000000000000289
					ENSMUSG00000096525	Gm2663	2.667526878	0.00000000000314
					ENSMUSG00000005514	Por	2.686556796	0.000599753
					ENSMUSG00000100572	2410021H03Rik	2.714118542	0.022915594
					ENSMUSG00000059991	Nptx2	2.735289682	0.002585729
					ENSMUSG00000070880	Gad1	2.743410152	0.000000237
					ENSMUSG00000056222	Spock1	2.748868321	0.00603135
					ENSMUSG00000032852	Rspo4	2.749796633	0.043783794
					ENSMUSG00000027273	Snap25	2.815053837	0.0000188
					ENSMUSG00000004110	Cacna1e	2.845254773	0.037526354
					ENSMUSG00000032010	Usp2	2.84739543	0.026728495
					ENSMUSG00000024064	Galnt14	2.854753177	0.024084036
					ENSMUSG00000028989	Angptl7	2.868622763	0.001679586
					ENSMUSG00000021613	Hapln1	2.878086514	0.029367718
					ENSMUSG00000006014	Prg4	2.92860478	0.00000127
					ENSMUSG00000053441	Adamts19	2.931519397	0.021747335
					ENSMUSG00000022449	Adamts20	2.939498586	0.043284757
					ENSMUSG00000030577	Cd22	2.951519732	0.047139705
					ENSMUSG00000055022	Cntn1	2.979438906	0.000109948
					ENSMUSG00000000253	Gmpr	2.987408793	0.000138316
					ENSMUSG00000062609	Kcnj15	3.016634709	0.034861523
					ENSMUSG00000019577	Pdk4	3.02614165	0.047789391
					ENSMUSG00000057337	Chst3	3.034189264	0.008478934
					ENSMUSG00000048385	Scrt1	3.038442893	0.001112727
					ENSMUSG00000040907	Atp1a3	3.041554171	0.000634504
					ENSMUSG00000026473	Glul	3.069733072	0.003842976
					ENSMUSG00000076617	Ighm	3.081097965	0.007236119
					ENSMUSG00000028957	Per3	3.104859305	0.011854647
					ENSMUSG00000038550	Ciart	3.191550672	0.049299077
					ENSMUSG00000101939	NA	3.244687404	0.0000000027
					ENSMUSG00000082100	Glns-ps1	3.276443992	0.02144781
					ENSMUSG00000090622	A930033H14Rik	3.319305577	0.011854647
					ENSMUSG00000051998	Lax1	3.322837906	0.024867806
					ENSMUSG00000087694	A530058N18Rik	3.339013101	0.00746622
					ENSMUSG00000067149	Jchain	3.352356672	0.008133169
					ENSMUSG00000026581	Sell	3.385942862	0.003547128
					ENSMUSG00000026669	Mcm10	3.425466191	0.037201375
					ENSMUSG00000027996	Sfrp2	3.447118429	0.000186608
					ENSMUSG00000024353	Mzb1	3.454826985	0.049189017
					ENSMUSG00000024730	Ms4a8a	3.463255711	0.010641494
					ENSMUSG00000000791	Il12rb1	3.508311365	0.000356309
					ENSMUSG00000079056	Kcnip3	3.532514623	0.00603135
					ENSMUSG00000021750	Fam107a	3.553227269	0.030043908
					ENSMUSG00000076576	Igkv6-32	3.577044212	0.019217079
					ENSMUSG00000085139	A730046J19Rik	3.645815403	0.011022659
					ENSMUSG00000042942	Greb1l	3.730481603	0.000000000000386
					ENSMUSG00000052013	Btla	3.758623746	0.000660838
					ENSMUSG00000066687	Zbtb16	3.769430198	0.017397672
					ENSMUSG00000076609	Igkc	3.794423664	0.003855843
					ENSMUSG00000040649	Rimklb	3.842073715	0.026799791
					ENSMUSG00000002831	Plin4	3.867915973	0.002199225
					ENSMUSG00000029273	Sult1d1	3.936483879	0.005156467
					ENSMUSG00000046856	Gpr1	3.937378412	0.012591174
					ENSMUSG00000044067	Gpr22	4.060570687	0.000599753
					ENSMUSG00000059824	Dbp	4.065904739	0.00244064
					ENSMUSG00000029819	Npy	4.08853504	0.018250778
					ENSMUSG00000040026	Saa3	4.138058936	0.00211123
					ENSMUSG00000080972	Gm16061	4.200626225	0.01315447
					ENSMUSG00000020169	Best3	4.342493363	0.008479635
					ENSMUSG00000004328	Hif3a	4.391020132	0.017780467
					ENSMUSG00000017316	Ppy	4.407600613	0.000168282
					ENSMUSG00000037627	Rgs22	4.481426096	0.0000000419
					ENSMUSG00000094840	Muc3a	4.531282951	0.024084036
					ENSMUSG00000030483	Cyp2b10	4.723248641	0.030043908
					ENSMUSG00000076934	Iglv1	4.723384476	0.024922353
					ENSMUSG00000024222	Fkbp5	4.808260898	0.000972615
					ENSMUSG00000061186	Sfmbt2	5.12430265	0.020192206
					ENSMUSG00000076569	Igkv5-39	5.194882075	0.027859316
					ENSMUSG00000093894	Ighv1-53	5.292629113	0.017224405
					ENSMUSG00000021384	Susd3	5.81940949	0.002620418
					ENSMUSG00000007877	Tcap	6.160029343	0.005022205
					ENSMUSG00000096715	Igkv3-4	6.345175301	0.045557247
					ENSMUSG00000066362	Rps13-ps1	6.391699747	0.000485405
					ENSMUSG00000038216	Pnmt	6.505026622	0.004494995
					ENSMUSG00000084403	Rps15a-ps8	7.288287298	0.006225525
					ENSMUSG00000076613	Ighg2b	7.709130258	0.000485405
					ENSMUSG00000096833	Igkv4-55	8.079244269	0.003721903
					ENSMUSG00000076612	Ighg2c	8.199225083	0.00014598
					ENSMUSG00000036523	Greb1	9.073305382	0.00029746
