# Supplementary material for: EZH2 deletion does not affect acinar regeneration but restricts progression to pancreatic cancer in mice
Source: JCI Insight. 2024 Dec 31;10(3):e173746. doi: 10.1172/jci.insight.173746 (PMC11948588; doi:10.1172/jci.insight.173746)
Supplement: Supplemental table 9 [file jciinsight-10-173746-s135.xlsx]

## Sheet: Appendix 1
Appendix 2. Genes sygnificantly dysregulated between Mist1creERT/-KRASG12D and MKE in RNA-Seq
Genes ID	Log FC	FDR	Symbol
ENSMUSG00000102267	-10.23815299	0.0000000000000000232	NA
ENSMUSG00000104469	-10.14320128	0.000000000000312	NA
ENSMUSG00000103432	-9.996802711	0.000000000000000156	NA
ENSMUSG00000049539	-9.751968319	0.000000000737	H1f1
ENSMUSG00000069274	-9.705736689	0.000000000118	H4c6
ENSMUSG00000104026	-9.589473708	0.000000000121	NA
ENSMUSG00000046523	-9.435693708	0.0000000000487	Kctd4
ENSMUSG00000069305	-9.429026488	0.000000000000000145	H4c18
ENSMUSG00000103783	-9.272514421	0.0000000000175	NA
ENSMUSG00000102662	-9.189515205	0.0000000000212	NA
ENSMUSG00000101778	-9.032874128	0.000000207	NA
ENSMUSG00000063447	-9.02486335	0.0000000164	Ube2d2b
ENSMUSG00000103552	-8.987471495	0.00000022	NA
ENSMUSG00000101156	-8.986119333	0.0000000112	NA
ENSMUSG00000100130	-8.793239475	0.00000272	NA
ENSMUSG00000100786	-8.768328854	0.000000743	NA
ENSMUSG00000102277	-8.748788005	0.000000227	NA
ENSMUSG00000104406	-8.746779932	0.00000287	NA
ENSMUSG00000104262	-8.741524174	0.00000119	NA
ENSMUSG00000085784	-8.637704942	0.00000389	NA
ENSMUSG00000085842	-8.624582822	0.00000185	NA
ENSMUSG00000083827	-8.586135805	0.00000254	Gm15712
ENSMUSG00000104020	-8.54690702	0.00000578	NA
ENSMUSG00000103497	-8.534744913	0.000000159	NA
ENSMUSG00000092576	-8.518439758	0.000033	NA
ENSMUSG00000102483	-8.459224081	0.0000105	Catspere1
ENSMUSG00000103701	-8.453996779	0.00000131	NA
ENSMUSG00000090743	-8.435138897	0.00000705	Gm17213
ENSMUSG00000099569	-8.430684187	0.0000161	Gm18301
ENSMUSG00000054006	-8.426437675	0.000045	NA
ENSMUSG00000104078	-8.386888912	0.00000101	NA
ENSMUSG00000094338	-8.367987671	0.0000102	H2bc13
ENSMUSG00000090561	-8.306929215	0.000000034	NA
ENSMUSG00000103646	-8.279810201	0.0000367	NA
ENSMUSG00000086012	-8.263414348	0.00000022	NA
ENSMUSG00000103199	-8.211678759	0.0000613	NA
ENSMUSG00000100354	-8.192956887	0.000180035	NA
ENSMUSG00000098068	-8.180124867	0.000104265	Gm7909
ENSMUSG00000104053	-8.177347463	0.0000894	NA
ENSMUSG00000101674	-8.172035018	0.000181831	NA
ENSMUSG00000007107	-8.129838225	0.00019522	Atp1a4
ENSMUSG00000073656	-8.125366367	0.0000241	NA
ENSMUSG00000097401	-8.121632317	0.0000000209	NA
ENSMUSG00000104325	-8.099072661	3.47E-31	NA
ENSMUSG00000102951	-8.090736194	0.000124203	NA
ENSMUSG00000103252	-8.081057076	0.000000328	NA
ENSMUSG00000083728	-8.074527231	0.00022966	NA
ENSMUSG00000103870	-8.044191283	0.000000000000000407	NA
ENSMUSG00000103747	-8.034959677	0.0000656	NA
ENSMUSG00000087395	-8.026537283	0.00000139	NA
ENSMUSG00000102326	-8.018865108	0.000300895	NA
ENSMUSG00000102620	-7.964814128	0.000156804	NA
ENSMUSG00000092185	-7.960638473	0.0000246	NA
ENSMUSG00000097355	-7.955065146	0.001114305	NA
ENSMUSG00000081077	-7.939507108	0.000977527	Gm13899
ENSMUSG00000104136	-7.93149896	0.000969809	NA
ENSMUSG00000102567	-7.914516012	0.000390412	NA
ENSMUSG00000079546	-7.882307011	0.000120111	NA
ENSMUSG00000092837	-7.881732248	5.27E-36	Rpph1
ENSMUSG00000103360	-7.868077114	0.000562099	NA
ENSMUSG00000092182	-7.858117996	0.0000907	NA
ENSMUSG00000100622	-7.831785418	0.00000223	NA
ENSMUSG00000102967	-7.828454578	0.000399695	NA
ENSMUSG00000081854	-7.825491703	0.000306664	NA
ENSMUSG00000102750	-7.821430606	0.000785387	NA
ENSMUSG00000096870	-7.800646176	0.0000000000387	NA
ENSMUSG00000085234	-7.783299353	0.00000934	Gm15614
ENSMUSG00000083951	-7.779999511	0.000117584	NA
ENSMUSG00000090078	-7.754822007	0.00039788	NA
ENSMUSG00000102319	-7.750017298	0.000690645	NA
ENSMUSG00000081894	-7.731798771	0.000366986	NA
ENSMUSG00000102427	-7.728166229	0.00323783	NA
ENSMUSG00000064945	-7.721726239	0.0000574	Rny3
ENSMUSG00000069270	-7.700036337	0.0000213	H2ac6
ENSMUSG00000062319	-7.675130873	0.00309394	NA
ENSMUSG00000104118	-7.665082724	0.00000000000054	NA
ENSMUSG00000069074	-7.660121949	0.00000000126	NA
ENSMUSG00000102996	-7.634669631	0.000987465	NA
ENSMUSG00000087201	-7.612760852	0.0000000103	NA
ENSMUSG00000084722	-7.604360538	0.001151687	NA
ENSMUSG00000084362	-7.593913168	0.003026525	NA
ENSMUSG00000087319	-7.591470744	0.000592467	NA
ENSMUSG00000102503	-7.571660691	0.002409784	NA
ENSMUSG00000057697	-7.561524968	0.000081	Vmn1r53
ENSMUSG00000086690	-7.55663213	0.00112576	4933406J10Rik
ENSMUSG00000073274	-7.535008355	0.000000113	NA
ENSMUSG00000104140	-7.525316187	0.000278701	NA
ENSMUSG00000103539	-7.52411458	0.000000436	NA
ENSMUSG00000086385	-7.501278494	0.002585599	NA
ENSMUSG00000102831	-7.471754831	0.000000000275	NA
ENSMUSG00000084597	-7.448567256	0.003550498	NA
ENSMUSG00000084860	-7.437768465	0.005497169	NA
ENSMUSG00000082213	-7.393450143	0.000519389	Gm12102
ENSMUSG00000080780	-7.387332524	0.008135769	NA
ENSMUSG00000083745	-7.361293364	0.001157336	NA
ENSMUSG00000103522	-7.35604346	0.004654893	NA
ENSMUSG00000082542	-7.320040884	0.00538659	NA
ENSMUSG00000087968	-7.319390152	5.79E-20	Gm25395
ENSMUSG00000102451	-7.310433053	0.00000000444	NA
ENSMUSG00000084325	-7.309975988	0.010246728	Gm15550
ENSMUSG00000075014	-7.301962521	0.00258911	NA
ENSMUSG00000080831	-7.271538767	0.005071397	NA
ENSMUSG00000099008	-7.267647257	0.00144855	Gm17976
ENSMUSG00000085499	-7.265530711	0.0000000344	Gm15713
ENSMUSG00000080796	-7.25799122	0.000632212	Gm9159
ENSMUSG00000099045	-7.253314951	0.002511635	Mir6374
ENSMUSG00000100176	-7.246539431	0.002422141	NA
ENSMUSG00000098026	-7.240518624	0.002510085	NA
ENSMUSG00000102687	-7.229439365	0.000605045	NA
ENSMUSG00000102448	-7.223705064	0.00000000683	NA
ENSMUSG00000086883	-7.216045361	0.001409097	NA
ENSMUSG00000099759	-7.204099318	0.0000118	1700030C10Rik
ENSMUSG00000104153	-7.202970921	0.002547121	NA
ENSMUSG00000103427	-7.202835504	0.000000000000000835	NA
ENSMUSG00000104044	-7.19838552	0.0000000362	NA
ENSMUSG00000097834	-7.195495258	0.002013859	NA
ENSMUSG00000104107	-7.181479604	0.00000000197	NA
ENSMUSG00000104081	-7.175392542	0.000327135	NA
ENSMUSG00000097641	-7.173688654	0.01010823	NA
ENSMUSG00000104125	-7.173153392	0.0000000000000764	NA
ENSMUSG00000085091	-7.14956115	0.0000000000194	NA
ENSMUSG00000083149	-7.133161047	0.01026397	NA
ENSMUSG00000089833	-7.118799386	0.014418015	Fhitos
ENSMUSG00000102573	-7.106034731	0.000000000000000312	NA
ENSMUSG00000087640	-7.078728713	0.014197118	NA
ENSMUSG00000065716	-7.063402019	0.008579557	Gm25651
ENSMUSG00000103828	-7.059452894	0.000000112	NA
ENSMUSG00000080906	-7.0587581	0.001394726	NA
ENSMUSG00000100815	-7.042425319	0.000000425	NA
ENSMUSG00000085716	-7.029775127	0.009914321	NA
ENSMUSG00000104239	-7.0250149	0.00000000124	NA
ENSMUSG00000103624	-7.024346856	0.000000128	NA
ENSMUSG00000082210	-7.022278493	0.006046864	NA
ENSMUSG00000031354	-7.018055493	0.018064199	Amelx
ENSMUSG00000075908	-6.999539563	0.002853665	Gm23940
ENSMUSG00000103049	-6.988026919	0.00000000000000501	NA
ENSMUSG00000081801	-6.974178411	0.005912126	NA
ENSMUSG00000104034	-6.973052327	0.0000000388	NA
ENSMUSG00000088115	-6.950813908	0.015511082	NA
ENSMUSG00000075549	-6.94417022	0.001977524	Gm6878
ENSMUSG00000092323	-6.943234173	0.000000000000689	NA
ENSMUSG00000103778	-6.942459118	0.000634909	NA
ENSMUSG00000103970	-6.93574733	0.0000226	NA
ENSMUSG00000103851	-6.934449874	7.57E-24	NA
ENSMUSG00000102844	-6.93351355	3.29E-19	NA
ENSMUSG00000084160	-6.930004234	0.004967373	NA
ENSMUSG00000089657	-6.926913569	0.004533774	Gm16585
ENSMUSG00000103132	-6.902964346	1.51E-23	NA
ENSMUSG00000064609	-6.88740259	0.006659041	Gm25635
ENSMUSG00000093843	-6.886951898	0.0000006	Gm25939
ENSMUSG00000084047	-6.884834239	0.006422542	Gm14984
ENSMUSG00000103525	-6.878117407	0.00000119	NA
ENSMUSG00000081970	-6.863381594	0.001029367	NA
ENSMUSG00000083359	-6.857474467	0.000135223	Gm12656
ENSMUSG00000102841	-6.857420359	0.000000098	NA
ENSMUSG00000101924	-6.848753885	0.004638246	NA
ENSMUSG00000085284	-6.838175708	0.003713089	NA
ENSMUSG00000084292	-6.83404816	0.025593689	NA
ENSMUSG00000077391	-6.823127657	0.002412845	Gm24336
ENSMUSG00000087300	-6.822185973	0.016536763	NA
ENSMUSG00000084048	-6.812475334	0.01470125	NA
ENSMUSG00000081570	-6.811430275	0.005804058	Gm12192
ENSMUSG00000097388	-6.809712793	0.002352493	Gm3200
ENSMUSG00000087854	-6.794428365	0.004669549	NA
ENSMUSG00000104384	-6.791703315	0.005574822	NA
ENSMUSG00000082684	-6.789532313	0.015319429	Gm12774
ENSMUSG00000061482	-6.787756923	5.72E-23	H4c4
ENSMUSG00000090038	-6.76963534	0.005932366	Gm16573
ENSMUSG00000089204	-6.769628272	0.006899227	Mir1927
ENSMUSG00000103163	-6.765771377	0.008201596	NA
ENSMUSG00000104527	-6.758584676	0.002329406	NA
ENSMUSG00000084908	-6.745294165	0.00000000025	NA
ENSMUSG00000102383	-6.738010636	0.000000425	NA
ENSMUSG00000102723	-6.724780078	0.006357646	NA
ENSMUSG00000053164	-6.720924161	0.000000000000958	Gpr21
ENSMUSG00000103937	-6.716116492	1.59E-19	NA
ENSMUSG00000083870	-6.714351449	0.007812755	NA
ENSMUSG00000081236	-6.692785528	0.030327638	NA
ENSMUSG00000103000	-6.681648838	0.00000435	NA
ENSMUSG00000103916	-6.679942724	0.00000285	NA
ENSMUSG00000065037	-6.677870341	8.78E-35	Rn7sk
ENSMUSG00000086333	-6.674429502	0.008097948	NA
ENSMUSG00000082508	-6.672579353	0.009198585	NA
ENSMUSG00000083650	-6.656497374	0.009581737	NA
ENSMUSG00000103696	-6.648530539	0.0000000000237	NA
ENSMUSG00000102639	-6.647458049	0.008241415	NA
ENSMUSG00000071816	-6.645579727	0.032274795	Ssxb5
ENSMUSG00000104052	-6.644491688	0.000000158	NA
ENSMUSG00000102501	-6.639486977	0.000701021	NA
ENSMUSG00000077349	-6.637588132	0.011363729	Gm24867
ENSMUSG00000084978	-6.637017781	0.0000785	NA
ENSMUSG00000103146	-6.634895439	0.00000014	NA
ENSMUSG00000104079	-6.630459023	1.54E-18	NA
ENSMUSG00000104039	-6.628417488	0.013076736	NA
ENSMUSG00000082347	-6.614835376	0.023380847	NA
ENSMUSG00000093650	-6.61424877	0.028914551	NA
ENSMUSG00000102147	-6.613995955	0.0000228	NA
ENSMUSG00000103776	-6.613009866	0.001398029	NA
ENSMUSG00000038209	-6.611796396	0.013051042	Itln1
ENSMUSG00000086418	-6.610938188	0.003804337	NA
ENSMUSG00000098145	-6.590390795	0.018681759	NA
ENSMUSG00000104170	-6.587174567	0.0000000598	NA
ENSMUSG00000103780	-6.578403782	0.00000000000000268	NA
ENSMUSG00000101656	-6.575877462	0.037151921	Gm8004
ENSMUSG00000103348	-6.575597386	0.000000159	NA
ENSMUSG00000097396	-6.574551237	0.037040118	NA
ENSMUSG00000097497	-6.573273682	0.018356576	NA
ENSMUSG00000088699	-6.569110856	0.003348452	NA
ENSMUSG00000048994	-6.564349874	0.034318747	H2al3
ENSMUSG00000099310	-6.563761568	0.008497715	NA
ENSMUSG00000056943	-6.55972619	0.016005195	NA
ENSMUSG00000090117	-6.555274575	0.01134321	NA
ENSMUSG00000098082	-6.551000794	0.004123149	NA
ENSMUSG00000097030	-6.549480944	0.000031	NA
ENSMUSG00000098235	-6.54875746	0.024188969	Gm7497
ENSMUSG00000064600	-6.546707662	0.00299608	Gm25636
ENSMUSG00000104398	-6.545478222	0.033448855	NA
ENSMUSG00000088230	-6.538957478	0.028442843	NA
ENSMUSG00000089298	-6.536006168	0.003083575	NA
ENSMUSG00000104235	-6.529497573	1.01E-24	NA
ENSMUSG00000055357	-6.525567105	0.0000000126	4933400A11Rik
ENSMUSG00000084504	-6.521594914	0.000498635	Gm25323
ENSMUSG00000103899	-6.515609748	2.53E-46	NA
ENSMUSG00000078489	-6.508579265	0.001608155	NA
ENSMUSG00000081446	-6.508551282	0.008072426	NA
ENSMUSG00000090286	-6.50520176	0.016705226	NA
ENSMUSG00000087294	-6.498473555	0.026478136	NA
ENSMUSG00000089133	-6.495112458	0.02375158	Gm24771
ENSMUSG00000059827	-6.487700875	0.040047941	Gm5670
ENSMUSG00000103996	-6.487311464	0.00087909	NA
ENSMUSG00000100127	-6.48489715	0.042099175	Gsdmcl-ps
ENSMUSG00000085672	-6.482005771	0.0000000045	NA
ENSMUSG00000030068	-6.47765199	0.00000000948	NA
ENSMUSG00000102142	-6.465097645	0.00000416	NA
ENSMUSG00000032484	-6.464446881	0.005370862	Ngp
ENSMUSG00000103739	-6.462887804	0.000000144	NA
ENSMUSG00000088576	-6.461388189	0.006708558	NA
ENSMUSG00000089028	-6.438671698	0.032289228	Gm25010
ENSMUSG00000104343	-6.431586384	0.023513086	NA
ENSMUSG00000101168	-6.424335793	0.005957893	NA
ENSMUSG00000102475	-6.416063773	0.020819731	NA
ENSMUSG00000022598	-6.413578718	0.01157616	Psca
ENSMUSG00000061615	-6.413114524	0.00036967	H2ac4
ENSMUSG00000103657	-6.412862934	0.000000000000331	NA
ENSMUSG00000102172	-6.406720528	0.020929741	NA
ENSMUSG00000103846	-6.405142673	0.0000000279	NA
ENSMUSG00000101509	-6.404613954	0.041236181	NA
ENSMUSG00000101890	-6.404588375	0.035122599	NA
ENSMUSG00000083606	-6.40427903	0.000100656	NA
ENSMUSG00000062546	-6.403080938	0.001916063	V1ra8
ENSMUSG00000102594	-6.400612782	2.48E-20	NA
ENSMUSG00000103642	-6.397227402	0.01175154	NA
ENSMUSG00000102153	-6.390845937	0.000000489	NA
ENSMUSG00000102960	-6.389132519	0.0000000000149	NA
ENSMUSG00000099907	-6.378977122	0.00000000000109	Gm10421
ENSMUSG00000081868	-6.364538732	0.014063521	NA
ENSMUSG00000092510	-6.358545773	0.023876704	Gm18343
ENSMUSG00000100585	-6.34740058	0.02493082	1700108J01Rik
ENSMUSG00000077689	-6.339920864	0.040497066	Gm22499
ENSMUSG00000023979	-6.329214992	0.000109725	Guca1b
ENSMUSG00000102344	-6.320222141	0.0000939	NA
ENSMUSG00000084575	-6.307242686	0.027567923	Gm23656
ENSMUSG00000098233	-6.297153486	0.024174608	NA
ENSMUSG00000090033	-6.293314776	0.033244567	NA
ENSMUSG00000023926	-6.293188535	0.008372617	Rhag
ENSMUSG00000088853	-6.285475648	0.007904787	Gm24730
ENSMUSG00000102874	-6.281061884	0.000045	NA
ENSMUSG00000091997	-6.280502565	0.0000000283	NA
ENSMUSG00000103808	-6.271384077	0.0000614	NA
ENSMUSG00000103404	-6.269874047	0.031138123	NA
ENSMUSG00000103050	-6.269810336	0.00000513	NA
ENSMUSG00000103573	-6.26715267	0.003933917	Gm18426
ENSMUSG00000055370	-6.266432668	9.45E-20	NA
ENSMUSG00000099954	-6.266120041	0.00000102	NA
ENSMUSG00000103951	-6.26373717	0.000000000167	NA
ENSMUSG00000104145	-6.261450912	0.000000491	NA
ENSMUSG00000081487	-6.253600428	0.000545169	Gm13689
ENSMUSG00000104402	-6.250856567	0.0000314	NA
ENSMUSG00000069267	-6.250196636	0.000117584	H3c2
ENSMUSG00000064392	-6.240817806	0.006217174	Gm23626
ENSMUSG00000080518	-6.239563819	0.046249061	LOC115485679
ENSMUSG00000087202	-6.236580983	0.001768553	NA
ENSMUSG00000088855	-6.231751907	0.003365555	NA
ENSMUSG00000087079	-6.220907175	0.041289428	NA
ENSMUSG00000088224	-6.220705591	0.001289188	Gm25406
ENSMUSG00000090212	-6.212731612	0.023384503	NA
ENSMUSG00000103495	-6.211682998	0.00000135	NA
ENSMUSG00000103412	-6.200391965	0.034299353	NA
ENSMUSG00000099287	-6.193529974	0.006113164	NA
ENSMUSG00000104339	-6.190641195	3.11E-22	NA
ENSMUSG00000082408	-6.189530972	0.029459083	Gm13545
ENSMUSG00000084474	-6.185317265	0.007853758	Gm25783
ENSMUSG00000103910	-6.17931149	0.000560513	NA
ENSMUSG00000022288	-6.174427559	0.040256437	4930447A16Rik
ENSMUSG00000104436	-6.163913231	0.0000000000000329	NA
ENSMUSG00000104486	-6.163771905	0.000000000000000177	NA
ENSMUSG00000065852	-6.161707548	0.027598105	Gm22353
ENSMUSG00000104121	-6.156841233	0.000000147	NA
ENSMUSG00000103002	-6.151913494	0.0000198	NA
ENSMUSG00000097109	-6.148812407	0.000111425	NA
ENSMUSG00000097230	-6.140163653	0.0000323	NA
ENSMUSG00000102575	-6.137388533	0.007565856	NA
ENSMUSG00000050936	-6.129933692	0.004142802	NA
ENSMUSG00000104206	-6.124709622	0.040786281	NA
ENSMUSG00000102248	-6.11591354	0.008555964	NA
ENSMUSG00000102854	-6.099503306	0.00000545	NA
ENSMUSG00000102539	-6.096690278	0.0000654	NA
ENSMUSG00000069310	-6.092397266	0.0000033	H3c3
ENSMUSG00000096346	-6.086674775	0.030573651	Gm22887
ENSMUSG00000102930	-6.08553562	3.73E-19	NA
ENSMUSG00000042895	-6.077725571	0.02697673	Abra
ENSMUSG00000085742	-6.068763305	0.013757671	NA
ENSMUSG00000082402	-6.068718539	0.039066297	NA
ENSMUSG00000103748	-6.064944048	0.000668856	NA
ENSMUSG00000090565	-6.064666776	0.00000149	4930405O22Rik
ENSMUSG00000099250	-6.056917868	2.49E-21	Rn7s2
ENSMUSG00000089407	-6.04755343	0.010311191	Gm24878
ENSMUSG00000090216	-6.038455509	0.047255118	NA
ENSMUSG00000054391	-6.035657546	0.000194318	NA
ENSMUSG00000102850	-6.031144285	0.000054	NA
ENSMUSG00000103505	-6.030989302	0.0000000228	NA
ENSMUSG00000081008	-6.021618679	0.040759056	NA
ENSMUSG00000085279	-6.019345717	0.000842173	NA
ENSMUSG00000104427	-6.014324846	0.000000557	NA
ENSMUSG00000086681	-6.012096319	0.009310863	NA
ENSMUSG00000097971	-6.003549361	5.67E-31	NA
ENSMUSG00000104493	-6.001487089	0.000310437	NA
ENSMUSG00000103422	-6.000607314	0.000399675	NA
ENSMUSG00000104525	-5.999947375	0.000000000000726	NA
ENSMUSG00000093668	-5.999837686	0.0000132	Pou5f2
ENSMUSG00000102927	-5.977609126	0.004604945	NA
ENSMUSG00000031802	-5.967678601	0.0000103	Phxr4
ENSMUSG00000103869	-5.966749419	0.00000000000000221	NA
ENSMUSG00000088566	-5.96626505	0.034834384	NA
ENSMUSG00000104291	-5.962717351	0.00000135	NA
ENSMUSG00000057945	-5.961414927	0.049115006	NA
ENSMUSG00000093051	-5.961414555	0.045017266	NA
ENSMUSG00000103805	-5.958919395	0.000000406	NA
ENSMUSG00000103284	-5.955443343	0.000000142	NA
ENSMUSG00000081636	-5.949712003	0.00258911	Gm15901
ENSMUSG00000085738	-5.944808265	0.0000211	NA
ENSMUSG00000091091	-5.943478465	0.018520672	Kcnmb3
ENSMUSG00000044309	-5.935252478	0.0000875	Apol7c
ENSMUSG00000069268	-5.932841071	0.00000325	H2bc7
ENSMUSG00000103391	-5.932355746	0.000132603	NA
ENSMUSG00000089962	-5.928774538	0.040468804	NA
ENSMUSG00000085205	-5.924282052	0.003794393	NA
ENSMUSG00000085161	-5.923793438	0.043405192	NA
ENSMUSG00000093721	-5.923792551	0.041690648	NA
ENSMUSG00000099183	-5.923769868	0.016884016	NA
ENSMUSG00000069300	-5.914742195	0.00059698	H2bc11
ENSMUSG00000049013	-5.910369513	0.0000372	Prss48
ENSMUSG00000104060	-5.910137131	0.000581785	NA
ENSMUSG00000103159	-5.891310351	0.00000000000000128	NA
ENSMUSG00000070025	-5.891202299	0.001642046	Gm10284
ENSMUSG00000082570	-5.889547956	0.000116624	NA
ENSMUSG00000065578	-5.885112863	0.015622605	Mir181b-2
ENSMUSG00000102157	-5.883953077	0.000000333	NA
ENSMUSG00000065158	-5.841637153	0.000000000363	Gm25483
ENSMUSG00000103722	-5.83852804	0.003481896	NA
ENSMUSG00000103227	-5.824916508	0.000000258	NA
ENSMUSG00000085247	-5.822291252	0.000000683	4930545L23Rik
ENSMUSG00000103738	-5.818513916	9.12E-23	NA
ENSMUSG00000082057	-5.813204619	0.000000000166	Gm15789
ENSMUSG00000097662	-5.811935513	0.001465509	Gm2093
ENSMUSG00000063021	-5.81190236	0.000825334	H2ac15
ENSMUSG00000101964	-5.807961112	0.0000655	NA
ENSMUSG00000089214	-5.805438813	0.000746226	Mir1931
ENSMUSG00000097859	-5.804151519	0.0000000062	NA
ENSMUSG00000091438	-5.79831764	0.000604853	NA
ENSMUSG00000081463	-5.780433693	0.013876613	NA
ENSMUSG00000102779	-5.775448567	0.000552127	NA
ENSMUSG00000083305	-5.773500059	0.002599936	NA
ENSMUSG00000103094	-5.773143056	0.0000000000000158	NA
ENSMUSG00000095438	-5.769966457	0.007223954	NA
ENSMUSG00000103122	-5.768185722	0.043380921	NA
ENSMUSG00000102672	-5.76052877	0.0000000186	NA
ENSMUSG00000104315	-5.744874803	0.0000000000000672	NA
ENSMUSG00000040163	-5.739276518	0.002181739	1700034J05Rik
ENSMUSG00000060093	-5.736787514	0.000754505	H4c1
ENSMUSG00000102673	-5.729031202	0.001868299	NA
ENSMUSG00000081692	-5.724911231	0.00192432	NA
ENSMUSG00000080810	-5.709532113	0.0022035	NA
ENSMUSG00000069911	-5.697444427	0.000000228	Insyn2b
ENSMUSG00000102401	-5.690907332	0.00000000000932	NA
ENSMUSG00000102760	-5.688950228	0.006468362	NA
ENSMUSG00000100210	-5.687725166	0.0000000000009	H3c7
ENSMUSG00000103824	-5.680877891	0.001862642	NA
ENSMUSG00000099251	-5.671994177	0.001984391	NA
ENSMUSG00000097491	-5.665403795	0.005451169	NA
ENSMUSG00000095217	-5.664304873	0.001933116	H2bc15
ENSMUSG00000103572	-5.655382645	0.00000000945	NA
ENSMUSG00000075297	-5.654556909	0.005190758	H60b
ENSMUSG00000104302	-5.652959524	0.0000198	NA
ENSMUSG00000085765	-5.640797235	0.00000558	NA
ENSMUSG00000097008	-5.62830863	0.000000000000786	NA
ENSMUSG00000100402	-5.622836167	0.016700909	NA
ENSMUSG00000103948	-5.6224666	0.00000000454	4930594C11Rik
ENSMUSG00000102423	-5.618631785	3.32E-18	NA
ENSMUSG00000102243	-5.61115774	0.0000000732	NA
ENSMUSG00000065049	-5.609648474	0.018527204	Gm24041
ENSMUSG00000097998	-5.608320189	0.004057468	NA
ENSMUSG00000075538	-5.605297487	0.000161084	NA
ENSMUSG00000102523	-5.598075498	0.0000000215	NA
ENSMUSG00000101609	-5.582329658	4.11E-97	Kcnq1ot1
ENSMUSG00000102719	-5.582046445	0.0000000000204	NA
ENSMUSG00000103784	-5.573044408	0.000559445	NA
ENSMUSG00000081730	-5.563275862	0.004554516	NA
ENSMUSG00000103636	-5.562297286	0.004288685	NA
ENSMUSG00000102556	-5.561146155	0.000171315	NA
ENSMUSG00000065557	-5.555843738	0.015339721	Mirlet7c-1
ENSMUSG00000103693	-5.540731517	0.0000219	NA
ENSMUSG00000103162	-5.536754693	0.0000000000243	NA
ENSMUSG00000104400	-5.53072235	0.00029101	NA
ENSMUSG00000069265	-5.528616563	0.003071248	H3c1
ENSMUSG00000102194	-5.52367916	0.000499697	NA
ENSMUSG00000082309	-5.522769674	0.003452919	NA
ENSMUSG00000085884	-5.522464741	0.00000000146	NA
ENSMUSG00000084132	-5.517187399	0.007920686	NA
ENSMUSG00000090002	-5.512289476	0.003193041	NA
ENSMUSG00000103151	-5.496064226	0.000764379	NA
ENSMUSG00000082956	-5.488899795	0.000000142	NA
ENSMUSG00000080957	-5.488713698	0.000028	NA
ENSMUSG00000100901	-5.488032679	0.004102487	Gm18829
ENSMUSG00000093559	-5.487100853	0.000000174	NA
ENSMUSG00000074863	-5.486458912	0.018365859	Platr25
ENSMUSG00000085471	-5.485831156	2.74E-18	NA
ENSMUSG00000102776	-5.481884962	0.000000000000152	NA
ENSMUSG00000085201	-5.481412604	0.0000869	NA
ENSMUSG00000090387	-5.47932936	0.0000000772	NA
ENSMUSG00000103207	-5.473298931	0.000133129	NA
ENSMUSG00000103238	-5.47174154	0.00000000000106	NA
ENSMUSG00000102786	-5.462288385	0.000000403	NA
ENSMUSG00000104479	-5.452592686	0.000136773	NA
ENSMUSG00000089224	-5.445825974	0.003414071	NA
ENSMUSG00000099419	-5.436810249	0.0000126	1700001D01Rik
ENSMUSG00000047619	-5.430588228	0.014262717	Ddi1
ENSMUSG00000091082	-5.430217763	0.00010291	NA
ENSMUSG00000102097	-5.418636653	0.0000000000892	NA
ENSMUSG00000103268	-5.414554607	0.002199495	NA
ENSMUSG00000102225	-5.406352268	0.00000000025	NA
ENSMUSG00000093561	-5.400328188	0.00000475	NA
ENSMUSG00000101814	-5.399554634	0.0000432	NA
ENSMUSG00000082794	-5.397856868	0.015402853	NA
ENSMUSG00000103706	-5.395511224	0.0000000000908	NA
ENSMUSG00000091993	-5.38221228	0.005671739	NA
ENSMUSG00000097531	-5.381887825	0.000598111	NA
ENSMUSG00000103976	-5.377813978	0.0000000000000541	NA
ENSMUSG00000081270	-5.376758659	0.008565938	Gm11653
ENSMUSG00000077505	-5.364864432	0.000000102	Gm24233
ENSMUSG00000085437	-5.352575762	0.006989019	1700047A11Rik
ENSMUSG00000084399	-5.348998635	0.0000548	NA
ENSMUSG00000102651	-5.342190161	0.0000683	NA
ENSMUSG00000090043	-5.340628522	0.003365555	NA
ENSMUSG00000104512	-5.329983104	0.002396904	NA
ENSMUSG00000099021	-5.328284883	0.00000000000000251	Rn7s1
ENSMUSG00000102621	-5.323359679	0.00000709	NA
ENSMUSG00000098439	-5.319584879	0.00013924	NA
ENSMUSG00000103625	-5.317260217	0.001382017	NA
ENSMUSG00000096970	-5.312780861	0.004636972	NA
ENSMUSG00000103591	-5.310364273	0.000000196	NA
ENSMUSG00000102664	-5.307922021	0.0000000027	NA
ENSMUSG00000089744	-5.297983814	0.009566746	NA
ENSMUSG00000086991	-5.297464648	0.010590004	NA
ENSMUSG00000102151	-5.297048488	0.0000000000000102	NA
ENSMUSG00000103907	-5.295943982	0.006899227	NA
ENSMUSG00000081811	-5.294733643	0.005929445	NA
ENSMUSG00000085514	-5.290701002	0.00148329	Bcas3os2
ENSMUSG00000083633	-5.28902405	0.02785534	NA
ENSMUSG00000086612	-5.279178153	0.003447564	NA
ENSMUSG00000087086	-5.274804244	0.020112298	NA
ENSMUSG00000101126	-5.268675029	0.000775118	Gm10538
ENSMUSG00000103656	-5.264038522	0.003860071	NA
ENSMUSG00000033826	-5.260971981	0.000000000168	Dnah8
ENSMUSG00000102179	-5.260119758	0.000015	NA
ENSMUSG00000097857	-5.259428189	0.000128957	NA
ENSMUSG00000085335	-5.257825578	0.001522848	NA
ENSMUSG00000102919	-5.256031185	0.00000000146	NA
ENSMUSG00000086199	-5.255598161	0.0000112	Bcas3os1
ENSMUSG00000093756	-5.244108363	0.00000000000952	Gm18594
ENSMUSG00000088153	-5.223805446	0.001149436	NA
ENSMUSG00000033731	-5.218898934	0.0000807	NA
ENSMUSG00000097860	-5.212345309	0.000000018	NA
ENSMUSG00000064927	-5.206631876	0.00000695	Gm22043
ENSMUSG00000083876	-5.205819329	0.023722853	NA
ENSMUSG00000078528	-5.20476041	0.002375511	Gm17068
ENSMUSG00000102808	-5.204022512	0.00000248	NA
ENSMUSG00000098101	-5.200827259	0.002868128	NA
ENSMUSG00000091426	-5.19863895	0.023248631	Gm17228
ENSMUSG00000104501	-5.195446097	0.0000631	NA
ENSMUSG00000060678	-5.192167667	0.0000000013	H4c3
ENSMUSG00000102619	-5.190578276	0.000640456	NA
ENSMUSG00000083207	-5.187709052	0.009511758	Gm14780
ENSMUSG00000102714	-5.185625502	0.021740318	NA
ENSMUSG00000081974	-5.182963506	0.0000101	Gm11960
ENSMUSG00000084213	-5.181316837	0.012312394	NA
ENSMUSG00000102626	-5.178996912	0.001479044	Gm18553
ENSMUSG00000104012	-5.178345988	0.0000000000000896	NA
ENSMUSG00000103085	-5.171278519	0.000000000000126	NA
ENSMUSG00000103885	-5.166834288	0.0000001	NA
ENSMUSG00000074024	-5.147443586	1.02E-49	4632427E13Rik
ENSMUSG00000086312	-5.140513408	0.017140897	NA
ENSMUSG00000103854	-5.137626973	0.000612488	NA
ENSMUSG00000040456	-5.133228606	0.008550119	H2ap
ENSMUSG00000104466	-5.132501052	0.0000018	NA
ENSMUSG00000023935	-5.124666577	0.015167008	Spats1
ENSMUSG00000082484	-5.121038824	0.019735097	NA
ENSMUSG00000088836	-5.118230386	0.009429908	Gm23546
ENSMUSG00000102732	-5.115468222	0.0000000399	NA
ENSMUSG00000103343	-5.107016074	0.0000000858	NA
ENSMUSG00000086648	-5.103892513	0.019104143	Gm15511
ENSMUSG00000102782	-5.103826721	0.002364996	NA
ENSMUSG00000102205	-5.103327143	0.00080821	NA
ENSMUSG00000061991	-5.099951438	0.005528065	H2ac10
ENSMUSG00000075025	-5.096292455	0.002106566	Gm10804
ENSMUSG00000076677	-5.092660749	0.005332757	NA
ENSMUSG00000081805	-5.08554745	0.000951161	NA
ENSMUSG00000000724	-5.084599385	0.032100625	Cryba1
ENSMUSG00000098243	-5.08205321	0.000972061	NA
ENSMUSG00000101587	-5.07721351	0.000563849	Gm29036
ENSMUSG00000081541	-5.071222803	0.041173915	NA
ENSMUSG00000102391	-5.070721315	0.010138068	NA
ENSMUSG00000100313	-5.066045635	0.000046	NA
ENSMUSG00000103291	-5.066040051	0.00000643	NA
ENSMUSG00000101295	-5.058558408	0.000116292	NA
ENSMUSG00000098039	-5.050172908	0.0000149	NA
ENSMUSG00000097300	-5.048450919	0.0000331	NA
ENSMUSG00000081585	-5.047953534	0.031967396	NA
ENSMUSG00000090500	-5.045540424	0.0000259	NA
ENSMUSG00000102670	-5.039270268	0.0000192	NA
ENSMUSG00000052157	-5.037996149	0.024464773	NA
ENSMUSG00000088456	-5.037614426	0.009557994	NA
ENSMUSG00000103247	-5.036353272	0.00000175	NA
ENSMUSG00000092134	-5.035706078	0.00000801	NA
ENSMUSG00000104094	-5.027784759	0.00000429	NA
ENSMUSG00000103038	-5.027212413	0.008972425	NA
ENSMUSG00000103867	-5.019602498	0.000000000014	NA
ENSMUSG00000096553	-5.012963478	0.038270939	NA
ENSMUSG00000103251	-5.010928459	0.000250002	NA
ENSMUSG00000103932	-5.007866743	0.0000965	NA
ENSMUSG00000102293	-5.006992127	0.015250554	NA
ENSMUSG00000085705	-5.003984972	0.001642511	NA
ENSMUSG00000020609	-4.998400162	0.00000695	Apob
ENSMUSG00000056106	-4.986878087	0.0000866	NA
ENSMUSG00000097672	-4.985904514	0.023012721	NA
ENSMUSG00000020017	-4.985469633	0.000110396	Hal
ENSMUSG00000100302	-4.984179506	0.001330611	NA
ENSMUSG00000049612	-4.983390884	0.00000479	Omg
ENSMUSG00000081046	-4.981276905	0.003138655	NA
ENSMUSG00000085847	-4.980046988	0.00000256	NA
ENSMUSG00000086600	-4.979461531	0.000000000137	NA
ENSMUSG00000088442	-4.974879861	0.031033559	NA
ENSMUSG00000085093	-4.974569498	0.00022413	NA
ENSMUSG00000093387	-4.974531905	0.028407003	NA
ENSMUSG00000103734	-4.97355477	0.004110229	NA
ENSMUSG00000097442	-4.971885783	0.000963191	NA
ENSMUSG00000102359	-4.971010425	0.006357646	NA
ENSMUSG00000104365	-4.97073902	0.00000088	NA
ENSMUSG00000102352	-4.963813515	0.00000115	NA
ENSMUSG00000084869	-4.962507379	0.008356084	NA
ENSMUSG00000054976	-4.961907368	0.010169553	Nyap2
ENSMUSG00000102875	-4.960705442	0.0000000000174	NA
ENSMUSG00000073805	-4.950147874	0.00000000159	Insyn2a
ENSMUSG00000065653	-4.949825582	0.036083952	Gm23105
ENSMUSG00000102419	-4.949425929	0.0000771	NA
ENSMUSG00000084739	-4.944222111	0.017634812	Gm22067
ENSMUSG00000104106	-4.937780311	0.006282279	NA
ENSMUSG00000044471	-4.935733309	3.38E-25	Lncpint
ENSMUSG00000089292	-4.934040002	0.009879887	NA
ENSMUSG00000103772	-4.932914825	0.000000076	NA
ENSMUSG00000103303	-4.931031085	0.0000432	NA
ENSMUSG00000082509	-4.927688606	0.000410462	NA
ENSMUSG00000104030	-4.926783989	0.000000000000141	NA
ENSMUSG00000101724	-4.925496574	0.012659852	NA
ENSMUSG00000075031	-4.924623777	0.0000364	H2bc3
ENSMUSG00000086269	-4.918140815	0.004395025	NA
ENSMUSG00000101360	-4.91811851	0.000000147	4933417O13Rik
ENSMUSG00000102009	-4.916438104	0.0000674	NA
ENSMUSG00000091315	-4.915847398	0.000000173	Gm17214
ENSMUSG00000080237	-4.915090779	0.000000962	NA
ENSMUSG00000085762	-4.906854468	0.001823772	NA
ENSMUSG00000104485	-4.898047701	0.0000000146	NA
ENSMUSG00000091117	-4.896080903	0.041482683	Gm9064
ENSMUSG00000102642	-4.894230268	0.0000304	NA
ENSMUSG00000088088	-4.889667908	0.00000857	Rmrp
ENSMUSG00000074673	-4.888668761	0.008211692	Ttll9
ENSMUSG00000085754	-4.887585501	0.01546933	NA
ENSMUSG00000036295	-4.885109397	0.000000000000000372	Lrrn3
ENSMUSG00000103024	-4.885011388	0.00000146	NA
ENSMUSG00000102635	-4.881562292	0.00000000264	NA
ENSMUSG00000099746	-4.877500348	0.0000000000892	NA
ENSMUSG00000103485	-4.875226569	0.005494837	NA
ENSMUSG00000075596	-4.875129385	0.0000000046	NA
ENSMUSG00000104114	-4.857802833	0.0000000116	NA
ENSMUSG00000100394	-4.855625123	0.012312394	NA
ENSMUSG00000103569	-4.855606124	0.000000331	NA
ENSMUSG00000098041	-4.850028398	0.00000000000000141	NA
ENSMUSG00000097111	-4.84146308	0.013919936	NA
ENSMUSG00000103220	-4.841207875	0.00000000000000496	NA
ENSMUSG00000104154	-4.840861244	0.000892908	NA
ENSMUSG00000087312	-4.839914848	0.0000000547	NA
ENSMUSG00000103791	-4.836773225	0.0000226	NA
ENSMUSG00000087782	-4.832916388	0.01110917	Gm23169
ENSMUSG00000058773	-4.831904533	0.002528981	H1f5
ENSMUSG00000082917	-4.831526153	0.027366693	NA
ENSMUSG00000084934	-4.83048475	0.002474726	NA
ENSMUSG00000067028	-4.828536517	0.040919191	Cntnap5b
ENSMUSG00000097232	-4.82713488	0.044495244	NA
ENSMUSG00000103818	-4.81714902	0.0000504	NA
ENSMUSG00000095766	-4.80064877	0.009037453	NA
ENSMUSG00000104503	-4.798714055	0.00000000359	NA
ENSMUSG00000102376	-4.798606865	0.021736656	NA
ENSMUSG00000088428	-4.79762856	0.011302094	NA
ENSMUSG00000082186	-4.796602281	0.004085937	NA
ENSMUSG00000096192	-4.792010516	0.02157458	NA
ENSMUSG00000098202	-4.785710678	0.013450986	NA
ENSMUSG00000103232	-4.78035068	0.013351407	NA
ENSMUSG00000091570	-4.780165496	0.006656365	Gm7707
ENSMUSG00000074934	-4.777089948	0.025656666	Grem1
ENSMUSG00000102415	-4.77556045	0.000000315	NA
ENSMUSG00000089746	-4.77440406	0.0000519	NA
ENSMUSG00000091383	-4.772428315	0.036946343	NA
ENSMUSG00000104273	-4.769557355	0.0000000006	NA
ENSMUSG00000103611	-4.76435826	0.000000000341	NA
ENSMUSG00000081783	-4.762945279	0.006181717	Gm15599
ENSMUSG00000104476	-4.762652179	0.001086636	NA
ENSMUSG00000102657	-4.76026909	0.00000124	NA
ENSMUSG00000102356	-4.759314697	0.020403	NA
ENSMUSG00000102939	-4.759116655	0.0000409	NA
ENSMUSG00000083209	-4.75446647	0.036903305	NA
ENSMUSG00000087938	-4.744625181	0.021638526	Gm26049
ENSMUSG00000104432	-4.742985712	0.000046	NA
ENSMUSG00000095651	-4.740373784	0.036486025	NA
ENSMUSG00000065211	-4.738304418	0.016401364	Gm26265
ENSMUSG00000088639	-4.735940562	0.005088874	Mir1955
ENSMUSG00000099809	-4.731259875	0.021961781	Gm18665
ENSMUSG00000055015	-4.7231519	0.009083549	Gm9961
ENSMUSG00000084674	-4.711831786	0.028333	NA
ENSMUSG00000081404	-4.711738485	0.008337344	NA
ENSMUSG00000077733	-4.705947166	0.002309604	Gm23608
ENSMUSG00000089296	-4.703565961	0.001417801	Gm23205
ENSMUSG00000089468	-4.69975181	0.0000239	Rnu7-ps1
ENSMUSG00000065343	-4.691718553	0.00014867	NA
ENSMUSG00000086391	-4.691624248	0.000705022	1700042O10Rik
ENSMUSG00000097330	-4.681425532	0.00000589	NA
ENSMUSG00000091450	-4.671845303	0.000000698	Vmn2r11
ENSMUSG00000104161	-4.660773987	0.0000199	NA
ENSMUSG00000064595	-4.658902979	0.000382537	Gm22300
ENSMUSG00000098719	-4.651146805	0.0000314	Mir7212
ENSMUSG00000093525	-4.651067106	0.030804506	NA
ENSMUSG00000020953	-4.649061604	0.016090039	Coch
ENSMUSG00000093758	-4.645963785	0.001332194	NA
ENSMUSG00000087129	-4.642558147	0.0000593	NA
ENSMUSG00000088176	-4.635462456	0.004581194	NA
ENSMUSG00000081440	-4.631059223	0.0000357	Gm12464
ENSMUSG00000083157	-4.630623133	0.044415592	NA
ENSMUSG00000103926	-4.629971063	0.00000215	NA
ENSMUSG00000086933	-4.623868443	0.007183229	NA
ENSMUSG00000085206	-4.620603753	0.034529735	NA
ENSMUSG00000089281	-4.61826678	0.000374906	Scarna6
ENSMUSG00000078772	-4.618194102	0.0000373	NA
ENSMUSG00000102258	-4.616945116	0.0000000000416	NA
ENSMUSG00000104292	-4.613526777	0.00000152	NA
ENSMUSG00000082686	-4.610458087	0.007676629	Gm12961
ENSMUSG00000082520	-4.607039196	0.047239333	NA
ENSMUSG00000104116	-4.606095971	0.0000000000119	NA
ENSMUSG00000099373	-4.592751449	0.0000823	NA
ENSMUSG00000097507	-4.587460551	0.0000000389	NA
ENSMUSG00000095200	-4.586436779	0.042344512	NA
ENSMUSG00000061843	-4.582688384	0.003474669	NA
ENSMUSG00000046793	-4.579638869	0.006893121	Gpr61
ENSMUSG00000085702	-4.577887487	5.1E-21	NA
ENSMUSG00000052565	-4.573809332	0.00000000306	H1f3
ENSMUSG00000102650	-4.564464652	0.00000144	NA
ENSMUSG00000049939	-4.564181736	0.000000000000000042	Lrrc4
ENSMUSG00000087552	-4.562904893	0.0000712	NA
ENSMUSG00000099773	-4.555077533	0.03649258	NA
ENSMUSG00000027209	-4.554739216	0.021153057	Fam227b
ENSMUSG00000087082	-4.552731411	0.013928883	NA
ENSMUSG00000073753	-4.552371599	0.032887956	NA
ENSMUSG00000084252	-4.550003373	0.018372719	NA
ENSMUSG00000086944	-4.548179384	0.022304782	NA
ENSMUSG00000069273	-4.548145689	0.0000000202	H3c6
ENSMUSG00000086121	-4.543959337	0.01680313	NA
ENSMUSG00000087384	-4.53960041	0.001351629	NA
ENSMUSG00000102145	-4.527747358	0.00000000000000268	NA
ENSMUSG00000090211	-4.525432419	0.00000453	NA
ENSMUSG00000085116	-4.518429669	0.00000000524	NA
ENSMUSG00000085932	-4.517858082	0.000428964	NA
ENSMUSG00000091476	-4.517112237	0.0000000000647	Catspere2
ENSMUSG00000098645	-4.510968223	0.036857111	NA
ENSMUSG00000088437	-4.51066523	0.007300408	LOC115487859
ENSMUSG00000095061	-4.501689152	0.000000176	E030018B13Rik
ENSMUSG00000100200	-4.494579083	0.001462669	H2al1m
ENSMUSG00000088002	-4.491763729	0.038278725	Gm24775
ENSMUSG00000047343	-4.48628309	0.000000102	Mettl21c
ENSMUSG00000068855	-4.48591846	0.000000000000607	H2ac20
ENSMUSG00000092625	-4.478438225	0.000702066	NA
ENSMUSG00000051747	-4.469895959	0.0000000000000997	Ttn
ENSMUSG00000093779	-4.464482951	0.022477604	NA
ENSMUSG00000087632	-4.464058131	0.011461063	NA
ENSMUSG00000084306	-4.458770305	0.001108714	Gm11743
ENSMUSG00000086986	-4.446418748	0.011442357	Gm12103
ENSMUSG00000103016	-4.443167483	0.028592825	NA
ENSMUSG00000058101	-4.433788427	0.010052964	1700084J12Rik
ENSMUSG00000083193	-4.431394624	0.007557811	4930595D18Rik
ENSMUSG00000057777	-4.427471062	0.018283204	Mab21l2
ENSMUSG00000104383	-4.417551555	0.00000000000901	NA
ENSMUSG00000097997	-4.4150608	0.008195931	NA
ENSMUSG00000102989	-4.413648887	0.001449173	NA
ENSMUSG00000084892	-4.410841289	0.041512273	NA
ENSMUSG00000086360	-4.403834248	0.003283112	NA
ENSMUSG00000083658	-4.399278779	0.028333	NA
ENSMUSG00000085109	-4.398044238	0.015455292	NA
ENSMUSG00000087492	-4.386290763	0.04749971	NA
ENSMUSG00000058567	-4.384689758	0.00394064	Gm2531
ENSMUSG00000104369	-4.380218376	0.00000000000000559	NA
ENSMUSG00000103373	-4.376874836	0.0000000000000338	NA
ENSMUSG00000081968	-4.376194118	0.034531495	Rpl23a-ps2
ENSMUSG00000097329	-4.374669617	0.006137733	NA
ENSMUSG00000093858	-4.372342994	0.0000756	NA
ENSMUSG00000100770	-4.369483114	0.005213037	NA
ENSMUSG00000074619	-4.367297162	0.011379502	1700034I23Rik
ENSMUSG00000104379	-4.360548841	0.000919481	NA
ENSMUSG00000091238	-4.360199253	0.0000000204	NA
ENSMUSG00000090559	-4.359064089	0.00000433	NA
ENSMUSG00000104200	-4.356665814	0.045444751	NA
ENSMUSG00000104378	-4.351725916	0.002816314	NA
ENSMUSG00000085745	-4.351329454	0.00165402	NA
ENSMUSG00000086071	-4.348048714	0.003315052	Gm12354
ENSMUSG00000104181	-4.34230086	0.000390735	NA
ENSMUSG00000091624	-4.340398922	0.00000000000736	Vmn2r9
ENSMUSG00000050766	-4.33910979	0.001414268	Ear4
ENSMUSG00000103546	-4.331863206	0.000273255	NA
ENSMUSG00000064339	-4.324251778	1.21E-48	NA
ENSMUSG00000104214	-4.317713868	0.000000000000359	NA
ENSMUSG00000078251	-4.312710592	0.000571585	NA
ENSMUSG00000097838	-4.310940232	0.003913598	NA
ENSMUSG00000082367	-4.304271568	0.004464218	NA
ENSMUSG00000102764	-4.303263679	0.00000324	NA
ENSMUSG00000090004	-4.299960883	0.014504091	NA
ENSMUSG00000054988	-4.296827338	0.00000000000152	Agtr1b
ENSMUSG00000042816	-4.292940496	0.030743231	Gpr151
ENSMUSG00000089729	-4.285560956	0.000101435	NA
ENSMUSG00000086770	-4.276654491	0.00026486	NA
ENSMUSG00000065400	-4.273443493	0.049768419	Mir200a
ENSMUSG00000079993	-4.270670431	0.000955565	NA
ENSMUSG00000103324	-4.26158155	0.000695478	NA
ENSMUSG00000089755	-4.259600737	0.017872745	NA
ENSMUSG00000092552	-4.258517941	0.049897576	Gm4287
ENSMUSG00000098761	-4.254648848	0.000143163	Gm18821
ENSMUSG00000103139	-4.249714456	0.001916298	NA
ENSMUSG00000097263	-4.249379494	0.00000529	NA
ENSMUSG00000083953	-4.232254748	0.047992165	NA
ENSMUSG00000097685	-4.230391593	0.049826835	NA
ENSMUSG00000103233	-4.224374596	0.002040999	NA
ENSMUSG00000081608	-4.223667758	0.0000259	NA
ENSMUSG00000089994	-4.216592032	0.0000417	NA
ENSMUSG00000047807	-4.215538169	0.0000262	NA
ENSMUSG00000080937	-4.214878356	0.02153321	NA
ENSMUSG00000080791	-4.214037654	0.000519389	NA
ENSMUSG00000103131	-4.212825109	0.03137129	NA
ENSMUSG00000086862	-4.207254389	0.008392274	Gm13546
ENSMUSG00000082304	-4.201534755	0.024729083	Gm11198
ENSMUSG00000085846	-4.198533564	0.001121347	NA
ENSMUSG00000035528	-4.19400861	0.0000772	Npffr2
ENSMUSG00000102974	-4.191950812	0.000000125	NA
ENSMUSG00000102565	-4.19050877	0.008013061	NA
ENSMUSG00000076392	-4.186656637	0.003279017	NA
ENSMUSG00000044574	-4.178950149	0.02830674	NA
ENSMUSG00000098166	-4.177422414	0.023193131	NA
ENSMUSG00000090965	-4.176629714	0.000170007	NA
ENSMUSG00000059631	-4.176293768	0.032818567	1500035N22Rik
ENSMUSG00000086039	-4.171206974	0.003257542	NA
ENSMUSG00000103674	-4.167408583	0.0000000000385	NA
ENSMUSG00000093894	-4.165711426	0.022545171	Ighv1-53
ENSMUSG00000036216	-4.150483928	0.004675851	Leap2
ENSMUSG00000098843	-4.14964947	0.002383578	NA
ENSMUSG00000027985	-4.147966918	0.000884832	Lef1
ENSMUSG00000058385	-4.14000572	0.0000000779	H2bc8
ENSMUSG00000103293	-4.138237448	0.008447345	NA
ENSMUSG00000087606	-4.13618281	0.015708296	NA
ENSMUSG00000087881	-4.125762216	0.000884832	Gm22442
ENSMUSG00000097385	-4.121854962	0.00000000241	NA
ENSMUSG00000082148	-4.11555126	0.000275759	Gm12266
ENSMUSG00000086773	-4.110370638	0.000186847	NA
ENSMUSG00000101062	-4.107002322	0.009622884	Gm28821
ENSMUSG00000097707	-4.10565008	0.006596871	NA
ENSMUSG00000087266	-4.104381608	0.001161926	NA
ENSMUSG00000089861	-4.103283707	0.048486855	Gm16139
ENSMUSG00000102148	-4.102937491	0.011219265	NA
ENSMUSG00000077367	-4.100908681	0.020933791	Gm23483
ENSMUSG00000030228	-4.100621293	2.44E-28	Pik3c2g
ENSMUSG00000035459	-4.094785662	0.000186432	Stab2
ENSMUSG00000103506	-4.083835907	0.000045	NA
ENSMUSG00000074603	-4.083249379	0.012808442	NA
ENSMUSG00000072972	-4.08240698	0.0000147	Adam4
ENSMUSG00000085572	-4.07667117	0.013504512	NA
ENSMUSG00000079489	-4.075584704	0.000000000873	NA
ENSMUSG00000096349	-4.070501412	0.000000294	Gm22513
ENSMUSG00000097387	-4.068152463	0.006113164	4930563E18Rik
ENSMUSG00000060807	-4.067556907	0.000000000000312	Serpina6
ENSMUSG00000097198	-4.064591486	0.0000376	NA
ENSMUSG00000094930	-4.056345286	0.001733119	Igkv6-25
ENSMUSG00000102235	-4.055135759	0.001886306	NA
ENSMUSG00000097667	-4.047210252	0.002927369	NA
ENSMUSG00000089640	-4.041894446	0.002897474	NA
ENSMUSG00000049109	-4.039187799	0.004378809	Themis
ENSMUSG00000085958	-4.038825611	0.00035969	A930019D19Rik
ENSMUSG00000096010	-4.036127861	0.0000835	H4f16
ENSMUSG00000064796	-4.034083565	0.003793977	NA
ENSMUSG00000092181	-4.032707235	0.040977343	NA
ENSMUSG00000086311	-4.031218085	0.012312394	NA
ENSMUSG00000084087	-4.023849046	0.044103294	NA
ENSMUSG00000085440	-4.021200901	0.0000000532	Sorbs2os
ENSMUSG00000098000	-4.014583465	0.028286077	NA
ENSMUSG00000035780	-4.013959641	0.000192098	Ugt2a3
ENSMUSG00000088185	-4.009635388	0.0000000000793	NA
ENSMUSG00000104388	-4.004604083	0.0000000467	NA
ENSMUSG00000097597	-3.998796984	0.00772568	NA
ENSMUSG00000083045	-3.996547204	0.02127794	NA
ENSMUSG00000097983	-3.992011634	0.041458814	NA
ENSMUSG00000087113	-3.989155689	0.000829302	NA
ENSMUSG00000096945	-3.989010477	0.0000000512	NA
ENSMUSG00000099583	-3.985028361	0.002555637	H3c4
ENSMUSG00000080753	-3.98275912	0.00861523	NA
ENSMUSG00000046634	-3.979086076	0.000259283	Pkd1l1
ENSMUSG00000039585	-3.974415184	2.68E-97	Myo9a
ENSMUSG00000086220	-3.973385857	0.016428334	NA
ENSMUSG00000074647	-3.973227525	0.020660319	Fam83c
ENSMUSG00000097009	-3.965580053	0.018501847	NA
ENSMUSG00000064590	-3.95971801	0.018553121	Gm22301
ENSMUSG00000093465	-3.958332812	0.0000781	NA
ENSMUSG00000087700	-3.95509183	0.00000151	NA
ENSMUSG00000063751	-3.948731045	0.004659327	Platr8
ENSMUSG00000104324	-3.944903804	0.0000000231	NA
ENSMUSG00000090778	-3.943644757	0.00216319	NA
ENSMUSG00000085732	-3.941103256	0.012251394	NA
ENSMUSG00000089759	-3.940706494	0.003205512	3632454L22Rik
ENSMUSG00000104293	-3.935768045	0.00000000000215	NA
ENSMUSG00000102474	-3.934360673	0.032093609	NA
ENSMUSG00000086387	-3.934072742	0.0000283	NA
ENSMUSG00000085975	-3.930698149	0.000127023	Gm13572
ENSMUSG00000081492	-3.92715604	0.010286546	NA
ENSMUSG00000081619	-3.926325682	0.000595634	NA
ENSMUSG00000085003	-3.925811749	0.024402763	NA
ENSMUSG00000084479	-3.92468516	0.004554516	Gm26424
ENSMUSG00000097262	-3.923485702	0.004692211	NA
ENSMUSG00000064833	-3.922331565	0.028414045	Gm25926
ENSMUSG00000085861	-3.917607446	0.034379201	Armh2
ENSMUSG00000097902	-3.912116661	0.028552816	NA
ENSMUSG00000082072	-3.90968848	0.005047288	NA
ENSMUSG00000070501	-3.896542655	0.029285687	Ifi214
ENSMUSG00000028451	-3.895381403	0.000940223	1700022I11Rik
ENSMUSG00000096547	-3.889684131	0.040797951	Gm25235
ENSMUSG00000081838	-3.883728025	0.032480217	NA
ENSMUSG00000097879	-3.882715018	0.0000115	NA
ENSMUSG00000100768	-3.881174542	0.025206768	NA
ENSMUSG00000081817	-3.87882851	0.0279704	Gm13590
ENSMUSG00000084894	-3.877349536	0.000153087	NA
ENSMUSG00000051627	-3.877162873	0.00000000000874	H1f4
ENSMUSG00000103614	-3.875597718	0.000113689	NA
ENSMUSG00000086916	-3.873941245	0.0000612	NA
ENSMUSG00000103443	-3.870104572	0.005023291	NA
ENSMUSG00000077345	-3.869523356	0.03558362	NA
ENSMUSG00000062818	-3.86739221	0.022759107	Vmn1r51
ENSMUSG00000104454	-3.855446023	0.042796431	NA
ENSMUSG00000048721	-3.84995513	0.000000000798	Fndc9
ENSMUSG00000093147	-3.849769734	0.022160356	Gm23369
ENSMUSG00000024391	-3.848680587	0.000488475	Apom
ENSMUSG00000085826	-3.845485331	0.00000000088	Gm15638
ENSMUSG00000091523	-3.840959405	0.000190263	AU040972
ENSMUSG00000026535	-3.837698254	0.023857376	Ifi202b
ENSMUSG00000103382	-3.837198202	0.000000000205	NA
ENSMUSG00000097922	-3.833062419	0.00000213	NA
ENSMUSG00000084960	-3.827777861	0.000000000413	B430010I23Rik
ENSMUSG00000102440	-3.826164006	0.0000003	Pcdhga9
ENSMUSG00000087807	-3.823594781	0.007449773	NA
ENSMUSG00000103195	-3.818963525	0.034085465	NA
ENSMUSG00000104368	-3.818554512	0.001426936	NA
ENSMUSG00000087256	-3.8117419	0.00979552	NA
ENSMUSG00000090220	-3.811176516	0.001811674	Pitpnm2os1
ENSMUSG00000102374	-3.810794009	0.000000000000000164	NA
ENSMUSG00000103075	-3.808219266	0.009087898	NA
ENSMUSG00000085823	-3.804973103	0.000192943	NA
ENSMUSG00000092799	-3.804425909	0.00445099	NA
ENSMUSG00000038357	-3.80215159	0.010984664	Camp
ENSMUSG00000097591	-3.798430096	0.003545177	A330032B11Rik
ENSMUSG00000082596	-3.795656284	0.0000392	Gm14227
ENSMUSG00000054556	-3.795207181	0.0000000491	Gm4876
ENSMUSG00000102964	-3.793090745	0.0000000000000428	NA
ENSMUSG00000058831	-3.79283624	0.045836408	Opn1sw
ENSMUSG00000102460	-3.788849963	0.00000000000253	NA
ENSMUSG00000086792	-3.777172305	0.021283926	NA
ENSMUSG00000089811	-3.776790002	0.003471507	NA
ENSMUSG00000084821	-3.76937142	0.00000239	Gm15880
ENSMUSG00000097138	-3.768565386	0.041690648	NA
ENSMUSG00000090779	-3.766927282	0.017771319	NA
ENSMUSG00000065530	-3.766041153	0.032500201	Mir99a
ENSMUSG00000103672	-3.760216101	0.00000000000863	NA
ENSMUSG00000086484	-3.759239434	0.001136059	Nron
ENSMUSG00000049246	-3.756697117	0.006942377	NA
ENSMUSG00000065265	-3.752953195	0.0000000000169	LOC115487281
ENSMUSG00000088695	-3.752083958	0.005623517	Gm22334
ENSMUSG00000083875	-3.749581775	0.001442209	NA
ENSMUSG00000103507	-3.748974888	0.0000000011	NA
ENSMUSG00000102461	-3.745186924	0.002991388	NA
ENSMUSG00000101077	-3.743001811	0.000200668	NA
ENSMUSG00000102863	-3.741676746	0.0000375	NA
ENSMUSG00000104515	-3.739848009	0.011071704	NA
ENSMUSG00000040467	-3.728997214	0.010590004	NA
ENSMUSG00000083849	-3.72547975	0.034569704	Gm13477
ENSMUSG00000088789	-3.725173721	0.00000283	Scarna13
ENSMUSG00000102607	-3.703671426	0.046278523	NA
ENSMUSG00000026228	-3.69028083	0.0000167	Htr2b
ENSMUSG00000083783	-3.686460433	0.04137164	NA
ENSMUSG00000060981	-3.685858387	0.000000000000138	H4c8
ENSMUSG00000094958	-3.6856439	0.014597261	NA
ENSMUSG00000083909	-3.68045475	0.031359573	NA
ENSMUSG00000082711	-3.68000919	0.044931745	NA
ENSMUSG00000064288	-3.677868073	0.006887604	H4c12
ENSMUSG00000093765	-3.667160235	0.0000000105	NA
ENSMUSG00000085885	-3.665658814	0.006306585	NA
ENSMUSG00000073077	-3.66550527	0.005451723	Cfap47
ENSMUSG00000104091	-3.663432991	0.0000865	NA
ENSMUSG00000089513	-3.650365521	0.028569677	Gm24875
ENSMUSG00000084744	-3.649156026	0.033978661	LOC115487891
ENSMUSG00000080700	-3.638968471	0.0198186	NA
ENSMUSG00000095530	-3.634202642	0.00463175	NA
ENSMUSG00000046101	-3.634114365	0.004654042	Mcmdc2
ENSMUSG00000040340	-3.63266469	0.047551759	Tex45
ENSMUSG00000091405	-3.630481369	0.0000000000000309	H4c14
ENSMUSG00000064960	-3.628770393	0.020535432	NA
ENSMUSG00000097007	-3.628684298	0.000383663	NA
ENSMUSG00000089706	-3.628579437	0.0000552	B230216N24Rik
ENSMUSG00000079711	-3.627733396	0.000460746	Smok4a
ENSMUSG00000076731	-3.62754814	0.044641116	NA
ENSMUSG00000103580	-3.625251542	0.00000408	NA
ENSMUSG00000079143	-3.62069271	0.003301633	NA
ENSMUSG00000103123	-3.606200329	0.001174183	NA
ENSMUSG00000090941	-3.6018841	0.010918727	NA
ENSMUSG00000038583	-3.59996127	0.000267706	Pln
ENSMUSG00000053541	-3.583267582	0.001765703	NA
ENSMUSG00000101930	-3.582468984	0.000000174	Gm5441
ENSMUSG00000088408	-3.578089957	0.033065042	Gm25881
ENSMUSG00000099708	-3.577029419	0.00000000637	NA
ENSMUSG00000103553	-3.565036696	0.0000925	NA
ENSMUSG00000097546	-3.563970761	0.000267706	NA
ENSMUSG00000085666	-3.562231322	0.001859324	NA
ENSMUSG00000091558	-3.561703452	0.006241831	Gm17227
ENSMUSG00000076652	-3.560489221	0.043872784	Ighv7-3
ENSMUSG00000102856	-3.556359047	0.00000000024	NA
ENSMUSG00000098159	-3.551044388	0.000111448	NA
ENSMUSG00000025064	-3.549588036	0.005452569	Col17a1
ENSMUSG00000054622	-3.547500139	0.027414061	NA
ENSMUSG00000097996	-3.540894165	0.011539657	Gm5313
ENSMUSG00000102630	-3.539273143	0.01047338	NA
ENSMUSG00000103630	-3.534131262	0.002766492	NA
ENSMUSG00000089952	-3.531562783	0.040797951	NA
ENSMUSG00000087526	-3.529308864	0.004421479	Gm33155
ENSMUSG00000081574	-3.521009602	0.006969057	NA
ENSMUSG00000104056	-3.52038951	0.008914875	NA
ENSMUSG00000071036	-3.509125862	0.017427597	NA
ENSMUSG00000102691	-3.500772831	0.003201547	NA
ENSMUSG00000041644	-3.498144515	0.004642223	Slc5a12
ENSMUSG00000104449	-3.497291344	0.00198901	NA
ENSMUSG00000102638	-3.495404989	0.00000766	NA
ENSMUSG00000058443	-3.489466421	5.79E-20	Rpl10-ps3
ENSMUSG00000101823	-3.488845558	0.000605663	NA
ENSMUSG00000088170	-3.4829226	0.000000123	NA
ENSMUSG00000084993	-3.480024369	0.000153635	NA
ENSMUSG00000103697	-3.466239071	0.00000000396	NA
ENSMUSG00000029530	-3.466165269	0.000194321	Ccr9
ENSMUSG00000053977	-3.464553035	0.046467104	Cd8a
ENSMUSG00000087507	-3.463159015	0.001357449	NA
ENSMUSG00000094900	-3.452086927	0.012685989	NA
ENSMUSG00000046840	-3.4477057	0.022395439	Hnf4aos
ENSMUSG00000087557	-3.446609407	0.003038625	NA
ENSMUSG00000084629	-3.441140876	0.00000212	Gm25112
ENSMUSG00000100174	-3.440198328	0.003259394	NA
ENSMUSG00000103047	-3.435796464	0.005172656	NA
ENSMUSG00000092103	-3.433848438	0.002429833	Gm17039
ENSMUSG00000089842	-3.43269677	0.0000398	NA
ENSMUSG00000050304	-3.42877517	0.032020925	Slc25a2
ENSMUSG00000090628	-3.428713286	0.002040999	NA
ENSMUSG00000064797	-3.426968366	0.00000000000000729	LOC115487272
ENSMUSG00000096926	-3.424660724	0.000000012	NA
ENSMUSG00000057990	-3.4190298	0.022211648	Gm53055
ENSMUSG00000101596	-3.417487291	0.000000000101	NA
ENSMUSG00000097051	-3.410158678	0.0000000011	NA
ENSMUSG00000089707	-3.406552855	0.002792539	Slain1os
ENSMUSG00000072974	-3.403856956	0.000000521	Gm4787
ENSMUSG00000084137	-3.399838313	0.030904054	NA
ENSMUSG00000095419	-3.398674484	0.000615085	NA
ENSMUSG00000027364	-3.395937943	0.00000077	Usp50
ENSMUSG00000091313	-3.39330884	0.04371474	NA
ENSMUSG00000064565	-3.387312812	0.006693835	Gm24145
ENSMUSG00000086064	-3.383909964	0.008807012	NA
ENSMUSG00000083100	-3.377245549	0.032675058	NA
ENSMUSG00000089337	-3.376112223	0.014365197	NA
ENSMUSG00000086993	-3.373191626	0.007214777	Rsf1os2
ENSMUSG00000104415	-3.373156817	0.001234805	NA
ENSMUSG00000104010	-3.373117763	0.002917415	NA
ENSMUSG00000049799	-3.371361338	0.004856149	Lrrc19
ENSMUSG00000102540	-3.364620083	0.001405361	NA
ENSMUSG00000029360	-3.364361636	0.028388002	NA
ENSMUSG00000078157	-3.360718816	0.006326396	Fem1al
ENSMUSG00000021135	-3.359909268	0.0000000381	Slc10a1
ENSMUSG00000036805	-3.359523375	0.035625059	Noxa1
ENSMUSG00000082051	-3.358810223	0.0000239	Gm16072
ENSMUSG00000087242	-3.358744807	0.000424627	NA
ENSMUSG00000084771	-3.357621189	0.0000000064	A230072E10Rik
ENSMUSG00000069755	-3.35761257	0.0000000831	NA
ENSMUSG00000102452	-3.355404201	0.041650706	NA
ENSMUSG00000066677	-3.350251743	0.000417574	Ifi208
ENSMUSG00000081105	-3.344510179	0.021338043	NA
ENSMUSG00000085624	-3.34273543	0.0000982	NA
ENSMUSG00000084493	-3.339740093	0.000531056	Gm22106
ENSMUSG00000094614	-3.338602627	0.0000000000423	NA
ENSMUSG00000098496	-3.33396931	0.000000000000000164	NA
ENSMUSG00000060924	-3.332674084	0.017176948	Csmd1
ENSMUSG00000100764	-3.331640148	0.010737249	NA
ENSMUSG00000075027	-3.329586031	0.045293982	4631405J19Rik
ENSMUSG00000096751	-3.326280933	0.033638535	NA
ENSMUSG00000079699	-3.320320768	0.000358405	Gm6592
ENSMUSG00000074882	-3.317992081	0.00747832	Cyp2c68
ENSMUSG00000086192	-3.316608675	0.022957044	NA
ENSMUSG00000071862	-3.313102696	0.00000000000647	Lrrtm2
ENSMUSG00000102559	-3.311276936	0.000000000000312	NA
ENSMUSG00000085819	-3.310740867	0.0000408	NA
ENSMUSG00000097925	-3.309475983	0.013305609	NA
ENSMUSG00000102571	-3.307345036	0.000402014	NA
ENSMUSG00000090386	-3.304318463	0.00000000000000342	Mir99ahg
ENSMUSG00000082936	-3.301907506	0.027645771	Gm16166
ENSMUSG00000104179	-3.301690161	0.029604646	NA
ENSMUSG00000074067	-3.290607528	0.0000743	Gm10619
ENSMUSG00000092373	-3.288583625	0.000510959	NA
ENSMUSG00000104459	-3.287604092	0.000950752	NA
ENSMUSG00000036964	-3.287210498	0.0000246	Trim17
ENSMUSG00000103509	-3.28458775	0.00000000025	NA
ENSMUSG00000097136	-3.284378013	0.000000197	NA
ENSMUSG00000048070	-3.283154999	0.000972287	Pirt
ENSMUSG00000084823	-3.282943423	0.005332099	NA
ENSMUSG00000097160	-3.281809476	0.001819996	NA
ENSMUSG00000089829	-3.281478516	0.012583194	NA
ENSMUSG00000068638	-3.27363359	0.000258669	NA
ENSMUSG00000090961	-3.269004658	0.0000095	Vmn2r8
ENSMUSG00000082990	-3.264394035	0.02748175	Gm14052
ENSMUSG00000025977	-3.259646043	0.004910288	Boll
ENSMUSG00000102478	-3.253647577	0.000434339	BC085271
ENSMUSG00000097035	-3.251921401	0.001811009	NA
ENSMUSG00000028176	-3.248209999	2.12E-20	Lrrc7
ENSMUSG00000059150	-3.237541934	0.040858686	Rpl26-ps4
ENSMUSG00000080731	-3.237245708	0.020509559	Rps2-ps9
ENSMUSG00000103403	-3.235946417	0.01328633	NA
ENSMUSG00000032985	-3.235787461	0.0000293	NA
ENSMUSG00000033849	-3.232277825	0.00010291	B3galt2
ENSMUSG00000100833	-3.231486217	0.001529958	NA
ENSMUSG00000067399	-3.227689185	0.030582435	Trim43c
ENSMUSG00000097903	-3.223366572	0.0000957	NA
ENSMUSG00000103585	-3.220000875	0.0000000234	Pcdhgb4
ENSMUSG00000103380	-3.210770173	0.002769835	NA
ENSMUSG00000097005	-3.205444984	0.008208414	NA
ENSMUSG00000039579	-3.204952816	0.000154076	Grin3a
ENSMUSG00000031196	-3.196555604	0.000000000252	F8
ENSMUSG00000097380	-3.19136774	0.000000901	NA
ENSMUSG00000093656	-3.187559194	0.026814904	NA
ENSMUSG00000086607	-3.18571026	0.0000174	4930511M06Rik
ENSMUSG00000089827	-3.185561197	0.013628613	NA
ENSMUSG00000092286	-3.176797339	0.00010382	NA
ENSMUSG00000047014	-3.176792526	0.00000537	Catsperb
ENSMUSG00000048636	-3.174228905	0.000000000000000189	NA
ENSMUSG00000028553	-3.17151645	0.000000949	Angptl3
ENSMUSG00000021139	-3.164686474	0.01094743	Gm20498
ENSMUSG00000092341	-3.158946262	5.79E-21	Malat1
ENSMUSG00000039545	-3.155721169	0.014165778	Flicr
ENSMUSG00000086569	-3.1485512	0.020930214	Rab11fip4os2
ENSMUSG00000103101	-3.144327109	0.001823702	NA
ENSMUSG00000080573	-3.138784221	0.001620645	Mir467f
ENSMUSG00000082250	-3.137441139	0.034884806	NA
ENSMUSG00000041852	-3.134987837	3.08E-55	Tcf20
ENSMUSG00000103320	-3.134719225	0.026642342	NA
ENSMUSG00000035298	-3.13429707	0.013232269	Klhl35
ENSMUSG00000031293	-3.129033216	0.008937106	Rs1
ENSMUSG00000085807	-3.123713339	0.00389401	NA
ENSMUSG00000061462	-3.118492575	0.029406085	Obscn
ENSMUSG00000047884	-3.113406128	0.005751135	Klk9
ENSMUSG00000079436	-3.113177776	0.018721933	Kcnj13
ENSMUSG00000103048	-3.112744648	0.0000000571	NA
ENSMUSG00000102879	-3.108763137	0.032516942	NA
ENSMUSG00000085664	-3.104844414	0.00000345	Atxn7l1os2
ENSMUSG00000094936	-3.100189889	0.000000000000000224	Rbm4
ENSMUSG00000103272	-3.099625843	0.000959841	NA
ENSMUSG00000104358	-3.099520413	0.0000063	NA
ENSMUSG00000103749	-3.098551772	0.0000000491	Pcdhgb5
ENSMUSG00000104467	-3.093268206	0.003969587	NA
ENSMUSG00000096991	-3.091313684	0.00000000691	NA
ENSMUSG00000104037	-3.087878612	0.000245144	NA
ENSMUSG00000009551	-3.08731192	0.005796282	6330409D20Rik
ENSMUSG00000103897	-3.086944246	0.00000672	Pcdhga8
ENSMUSG00000073902	-3.085901101	0.000131512	NA
ENSMUSG00000029814	-3.074416099	0.000081	Igf2bp3
ENSMUSG00000097914	-3.071591652	0.021257531	NA
ENSMUSG00000097234	-3.070367036	0.000000000138	NA
ENSMUSG00000103467	-3.063571145	0.000927084	NA
ENSMUSG00000103613	-3.061538386	0.020112298	Gm34882
ENSMUSG00000015314	-3.058196514	0.009692993	Slamf6
ENSMUSG00000104391	-3.057226954	0.023957052	NA
ENSMUSG00000034825	-3.056908485	0.000350298	Nrip3
ENSMUSG00000087819	-3.056434436	0.036092665	Gm25117
ENSMUSG00000104524	-3.055790281	0.001076852	NA
ENSMUSG00000047894	-3.044802024	0.0000977	Ang2
ENSMUSG00000097583	-3.042089582	0.0000422	NA
ENSMUSG00000066108	-3.038747064	0.016746306	Muc5b
ENSMUSG00000102555	-3.036568478	0.00000000629	NA
ENSMUSG00000085581	-3.033341724	0.000458914	NA
ENSMUSG00000026778	-3.033181071	0.003712137	Prkcq
ENSMUSG00000104389	-3.031777253	0.019138834	NA
ENSMUSG00000081139	-3.025245022	0.044931745	NA
ENSMUSG00000104095	-3.022153269	0.006366226	NA
ENSMUSG00000089998	-3.021560513	0.0000993	Phtf1os
ENSMUSG00000104061	-3.017713374	0.0000934	NA
ENSMUSG00000084968	-3.016958663	0.008970183	NA
ENSMUSG00000104392	-3.014963149	0.0000299	NA
ENSMUSG00000086554	-3.001087896	0.018248614	9530034E10Rik
ENSMUSG00000021898	-3.000510957	0.000419731	Asb14
ENSMUSG00000057378	-2.999679084	0.001177249	Ryr3
ENSMUSG00000071332	-2.998437015	0.023237038	E230015B07Rik
ENSMUSG00000023984	-2.998382025	0.039053832	Gm20517
ENSMUSG00000050010	-2.990365539	0.015174092	Shisa3
ENSMUSG00000034452	-2.982434222	0.027747836	Slc24a1
ENSMUSG00000102466	-2.97173573	0.018887765	NA
ENSMUSG00000082120	-2.969275053	0.030627488	NA
ENSMUSG00000082561	-2.968475304	0.01284222	NA
ENSMUSG00000055480	-2.961572517	0.0000000135	Zfp458
ENSMUSG00000103194	-2.956333326	0.04875919	NA
ENSMUSG00000030887	-2.953972705	0.014105398	Pdzd9
ENSMUSG00000091133	-2.953344173	0.030085195	NA
ENSMUSG00000082848	-2.953161436	0.027645771	NA
ENSMUSG00000023927	-2.949349846	0.0000216	Satb1
ENSMUSG00000022206	-2.948904776	0.000727927	Npr3
ENSMUSG00000070354	-2.948390594	0.017524278	Evi2
ENSMUSG00000102516	-2.946644229	0.004636972	NA
ENSMUSG00000015879	-2.946183833	0.007722165	Fam184b
ENSMUSG00000102533	-2.944947642	0.00290739	NA
ENSMUSG00000090459	-2.944704103	0.039091736	NA
ENSMUSG00000056290	-2.942382438	0.011722499	Ms4a4b
ENSMUSG00000087525	-2.940387261	0.007416791	NA
ENSMUSG00000086995	-2.937786539	0.016414086	Gm13544
ENSMUSG00000026950	-2.924447533	0.00000000154	Neb
ENSMUSG00000098183	-2.912363716	0.0000965	NA
ENSMUSG00000086446	-2.911907626	0.008249829	Prkag2os1
ENSMUSG00000051844	-2.910626462	0.0000000292	B230319C09Rik
ENSMUSG00000103490	-2.909169007	0.020658965	NA
ENSMUSG00000079470	-2.907138759	0.0000000263	Utp14b
ENSMUSG00000061510	-2.903150826	0.004553494	NA
ENSMUSG00000100455	-2.895778324	0.000000147	NA
ENSMUSG00000097799	-2.894449147	0.009173489	NA
ENSMUSG00000090622	-2.892787077	0.000399675	A930033H14Rik
ENSMUSG00000101281	-2.892485171	0.010864961	NA
ENSMUSG00000079138	-2.890304501	0.009225305	NA
ENSMUSG00000089785	-2.889125876	0.006517215	NA
ENSMUSG00000084984	-2.888053834	0.022937411	Far1os
ENSMUSG00000085574	-2.88195768	0.031256308	NA
ENSMUSG00000085782	-2.881769955	0.002792022	NA
ENSMUSG00000090322	-2.876382893	0.028383937	NA
ENSMUSG00000104097	-2.875085608	0.00080149	NA
ENSMUSG00000097335	-2.874865758	0.00000162	NA
ENSMUSG00000086478	-2.87008994	0.018752044	NA
ENSMUSG00000089525	-2.866871684	0.004108917	NA
ENSMUSG00000019982	-2.863695709	0.001642046	Myb
ENSMUSG00000018595	-2.862574201	0.0000524	Glra4
ENSMUSG00000084987	-2.854406757	0.006810346	NA
ENSMUSG00000085786	-2.849426412	0.012629862	NA
ENSMUSG00000103763	-2.848756909	0.033297683	NA
ENSMUSG00000032036	-2.848131951	0.000410205	Kirrel3
ENSMUSG00000101365	-2.846242765	0.000000142	NA
ENSMUSG00000059921	-2.841691586	0.000776046	Unc5c
ENSMUSG00000067224	-2.836616289	0.016105865	Gm3695
ENSMUSG00000046338	-2.834644094	0.000446502	Gpat2
ENSMUSG00000101135	-2.829188358	0.045020559	Gm17981
ENSMUSG00000063254	-2.827796756	0.001442914	NA
ENSMUSG00000097474	-2.827349051	0.041358981	NA
ENSMUSG00000044056	-2.82408315	0.03127698	Efcab9
ENSMUSG00000026616	-2.823592669	0.034231574	Cr2
ENSMUSG00000083183	-2.823551539	0.0000694	NA
ENSMUSG00000086050	-2.818018092	0.045656833	NA
ENSMUSG00000085925	-2.815371082	0.00962911	Rtl1
ENSMUSG00000104204	-2.814169407	0.001932312	NA
ENSMUSG00000035811	-2.808076784	0.0000323	Ugt2b35
ENSMUSG00000089940	-2.806302535	0.0000000129	NA
ENSMUSG00000084792	-2.806123204	0.0000227	NA
ENSMUSG00000025243	-2.805234133	0.013770218	Slc6a20b
ENSMUSG00000086816	-2.803394347	0.003262567	NA
ENSMUSG00000097639	-2.798860179	0.010936654	Platr4
ENSMUSG00000093479	-2.795573356	0.0000519	NA
ENSMUSG00000085721	-2.792328012	0.012274196	NA
ENSMUSG00000029491	-2.786273886	0.030161286	Pde6b
ENSMUSG00000092517	-2.783626322	0.019984835	Art2a
ENSMUSG00000079462	-2.781628197	0.00000072	NA
ENSMUSG00000097274	-2.779135029	0.035484616	NA
ENSMUSG00000083796	-2.778863712	0.009576026	NA
ENSMUSG00000090608	-2.776702139	0.048386347	NA
ENSMUSG00000103081	-2.775310204	0.000609962	NA
ENSMUSG00000081648	-2.768847864	0.013947318	NA
ENSMUSG00000037940	-2.768551021	0.0000000477	Inpp4b
ENSMUSG00000090673	-2.766586513	0.0000000000000000162	NA
ENSMUSG00000099375	-2.764786634	0.00000000161	NA
ENSMUSG00000080759	-2.759954616	0.037151921	Gm15573
ENSMUSG00000048251	-2.745183952	0.012614746	Bcl11b
ENSMUSG00000102496	-2.741316513	0.000000547	NA
ENSMUSG00000097887	-2.740454852	0.0230651	NA
ENSMUSG00000086942	-2.739459863	0.002441311	NA
ENSMUSG00000085289	-2.738490333	0.00000243	NA
ENSMUSG00000051008	-2.73347519	0.00000807	NA
ENSMUSG00000091831	-2.731312874	0.000861835	NA
ENSMUSG00000078091	-2.728778169	0.002487261	NA
ENSMUSG00000073008	-2.726236418	0.034150165	Gpr174
ENSMUSG00000074569	-2.719960201	0.0000535	Gcnt7
ENSMUSG00000084917	-2.711503559	0.00000199	NA
ENSMUSG00000089883	-2.708402545	0.006051672	NA
ENSMUSG00000064916	-2.706228902	0.007595026	Gm22573
ENSMUSG00000050350	-2.700856814	0.001437641	Gpr18
ENSMUSG00000090005	-2.696137387	0.031069347	NA
ENSMUSG00000064936	-2.691358938	0.016094365	LOC115485772
ENSMUSG00000022518	-2.690467058	0.002219909	4930562C15Rik
ENSMUSG00000019852	-2.689986089	0.0000000000000000322	Arfgef3
ENSMUSG00000104077	-2.68714494	0.0000786	NA
ENSMUSG00000087620	-2.686878495	0.019358792	5330434G04Rik
ENSMUSG00000102324	-2.681577311	0.0000102	NA
ENSMUSG00000104244	-2.673898125	0.000632765	NA
ENSMUSG00000071203	-2.66994576	2.07E-19	Naip5
ENSMUSG00000064348	-2.666348943	0.00819696	NA
ENSMUSG00000104003	-2.666240277	0.035899171	NA
ENSMUSG00000028438	-2.663971889	0.0000158	Kif24
ENSMUSG00000031312	-2.663684975	0.011523962	Itgb1bp2
ENSMUSG00000048521	-2.661085764	0.000733741	Cxcr6
ENSMUSG00000097324	-2.657705737	0.015259749	NA
ENSMUSG00000097295	-2.656322501	0.037481515	NA
ENSMUSG00000097781	-2.656180836	0.001243243	9330136K24Rik
ENSMUSG00000103313	-2.656131808	0.0000261	NA
ENSMUSG00000026931	-2.653600381	0.03954439	1700019N19Rik
ENSMUSG00000025279	-2.651843076	0.003604357	Dnase1l3
ENSMUSG00000103621	-2.646379281	0.0000244	NA
ENSMUSG00000104350	-2.644521093	0.010401154	NA
ENSMUSG00000103186	-2.644327154	0.002419927	NA
ENSMUSG00000087263	-2.640749049	0.00530145	NA
ENSMUSG00000097368	-2.639971935	0.000806644	Gm10390
ENSMUSG00000048410	-2.638010545	3.88E-25	Zfp407
ENSMUSG00000064567	-2.637923691	0.030851002	Gm24143
ENSMUSG00000082515	-2.63639675	0.034185504	NA
ENSMUSG00000097025	-2.635287745	0.004002518	NA
ENSMUSG00000101762	-2.635053363	0.002082141	1700047L14Rik
ENSMUSG00000097242	-2.62772327	0.0000000000021	NA
ENSMUSG00000067010	-2.627548277	0.012559121	Vmn2r10
ENSMUSG00000083757	-2.622390344	0.000000000938	NA
ENSMUSG00000085081	-2.621216774	0.006379028	Rptoros
ENSMUSG00000056947	-2.617730177	0.001389181	Mab21l1
ENSMUSG00000090489	-2.616242801	0.00000437	Gm17415
ENSMUSG00000072621	-2.609970931	0.002588149	Slfn10-ps
ENSMUSG00000075463	-2.608006136	0.003701389	4930594M22Rik
ENSMUSG00000089317	-2.603791209	0.003425625	Snord123
ENSMUSG00000085341	-2.599318186	0.004609069	NA
ENSMUSG00000103076	-2.598453072	0.000112558	NA
ENSMUSG00000021207	-2.5930201	0.017696707	Akr1c21
ENSMUSG00000089742	-2.592093587	0.020528702	NA
ENSMUSG00000064065	-2.591748122	0.005640553	Ipcef1
ENSMUSG00000102982	-2.588759251	0.001529517	NA
ENSMUSG00000049744	-2.586593424	0.003119539	Arhgap15
ENSMUSG00000087439	-2.583244398	0.018331355	NA
ENSMUSG00000096924	-2.583226387	0.002291739	NA
ENSMUSG00000085303	-2.582002986	0.000455156	NA
ENSMUSG00000102649	-2.576172273	0.012226366	NA
ENSMUSG00000097536	-2.574547739	0.0000000000177	NA
ENSMUSG00000098915	-2.574298271	0.0000424	NA
ENSMUSG00000025964	-2.573950604	0.000256318	Adam23
ENSMUSG00000093760	-2.573223224	0.021725308	NA
ENSMUSG00000102704	-2.57283696	0.002044744	NA
ENSMUSG00000097151	-2.56795885	0.000238811	NA
ENSMUSG00000092364	-2.567869171	0.00085066	NA
ENSMUSG00000025912	-2.565032142	0.01010823	Mybl1
ENSMUSG00000042345	-2.564187442	0.034444379	Ubash3a
ENSMUSG00000052861	-2.558700472	0.014927639	Dnah6
ENSMUSG00000097660	-2.556955865	0.000174033	NA
ENSMUSG00000096975	-2.556777296	0.009345819	NA
ENSMUSG00000086134	-2.55649354	0.0000274	Gm16159
ENSMUSG00000103761	-2.555130366	0.000432374	NA
ENSMUSG00000063672	-2.551294992	0.019724299	Nkx6-3
ENSMUSG00000089975	-2.546969073	0.013850924	NA
ENSMUSG00000029254	-2.546419719	0.028881366	Stap1
ENSMUSG00000022875	-2.544642166	0.030244584	Kng1
ENSMUSG00000085548	-2.543245048	0.034017263	NA
ENSMUSG00000086997	-2.535052875	0.016182342	NA
ENSMUSG00000102336	-2.533873874	0.0000252	NA
ENSMUSG00000086969	-2.530477658	0.015390003	4930443O20Rik
ENSMUSG00000085214	-2.529754311	0.00000349	NA
ENSMUSG00000062438	-2.526729799	0.002528426	Adam1b
ENSMUSG00000103285	-2.523223812	0.00000149	NA
ENSMUSG00000080574	-2.519081676	0.039885186	Mir466i
ENSMUSG00000032648	-2.518250744	0.00000315	Pygm
ENSMUSG00000097990	-2.517529947	0.012783031	Gm19557
ENSMUSG00000089475	-2.513088784	0.023901379	NA
ENSMUSG00000097375	-2.512529821	0.00000000822	NA
ENSMUSG00000086464	-2.512029977	0.000613923	NA
ENSMUSG00000098062	-2.506959417	0.000453314	NA
ENSMUSG00000063364	-2.506813685	0.003399251	3300002I08Rik
ENSMUSG00000049493	-2.50586574	0.0000000964	Pls1
ENSMUSG00000048029	-2.502641631	0.000682686	Eno4
ENSMUSG00000031292	-2.501746952	0.00000501	Cdkl5
ENSMUSG00000101439	-2.50170844	0.001479572	Gm336
ENSMUSG00000062038	-2.496843517	0.000236194	NA
ENSMUSG00000095913	-2.49506266	0.000282934	NA
ENSMUSG00000097797	-2.492463731	0.032480217	NA
ENSMUSG00000047108	-2.491729088	0.002242204	Dnajb7
ENSMUSG00000090688	-2.489627747	0.007929538	Vmn2r12
ENSMUSG00000079224	-2.487833667	0.001253057	NA
ENSMUSG00000074505	-2.486067445	0.001330958	Fat3
ENSMUSG00000102562	-2.482157343	0.0000967	NA
ENSMUSG00000086330	-2.47953748	0.012433498	1700007J10Rik
ENSMUSG00000026866	-2.472387743	0.026571456	Kynu
ENSMUSG00000018168	-2.468472318	0.026955636	Ikzf3
ENSMUSG00000093594	-2.4681974	0.005386246	NA
ENSMUSG00000073607	-2.46773327	0.001550046	Gm10548
ENSMUSG00000087535	-2.465062142	0.0000259	NA
ENSMUSG00000091890	-2.464269231	0.000540483	NA
ENSMUSG00000004902	-2.462120977	0.000423816	Slc25a18
ENSMUSG00000073388	-2.461967353	0.003296759	NA
ENSMUSG00000047854	-2.459036612	0.024393678	Stx19
ENSMUSG00000087221	-2.457616261	0.00382882	NA
ENSMUSG00000102553	-2.457573186	0.000563849	NA
ENSMUSG00000100931	-2.448251657	0.009534819	NA
ENSMUSG00000034563	-2.443228547	0.0000022	Ccpg1
ENSMUSG00000038347	-2.442039262	0.00000000000751	Tcte2
ENSMUSG00000090674	-2.441852758	0.0000205	NA
ENSMUSG00000092526	-2.439767401	0.04413103	Gm17907
ENSMUSG00000053205	-2.435576388	0.001778931	Styx
ENSMUSG00000104443	-2.433706711	0.000038	NA
ENSMUSG00000089072	-2.433404164	0.020771767	NA
ENSMUSG00000058470	-2.433283381	0.040529167	Gm8369
ENSMUSG00000079608	-2.43288657	0.0000484	Stard6
ENSMUSG00000054385	-2.430358834	0.003392636	Ceacam2
ENSMUSG00000086728	-2.427262772	0.002377236	Man2c1os
ENSMUSG00000069132	-2.424755693	0.00000584	Nxph2
ENSMUSG00000096967	-2.424633136	0.0000138	NA
ENSMUSG00000073242	-2.423579651	0.045302213	Dnmt3aos
ENSMUSG00000097537	-2.419836515	0.0000105	NA
ENSMUSG00000102370	-2.418016141	0.03245263	NA
ENSMUSG00000098889	-2.416781827	0.002394521	NA
ENSMUSG00000031189	-2.413522397	0.005110844	Aff2
ENSMUSG00000085891	-2.40948798	0.002541233	Gm14634
ENSMUSG00000019726	-2.405100343	6.43E-25	Lyst
ENSMUSG00000049576	-2.404678976	0.022924755	Zfa-ps
ENSMUSG00000031465	-2.404152909	0.000000293	Angpt2
ENSMUSG00000087480	-2.403574016	0.037467491	Gm15910
ENSMUSG00000097589	-2.402871738	0.0000000000000000476	Dleu2
ENSMUSG00000072852	-2.401682552	0.007068393	NA
ENSMUSG00000097321	-2.397720471	0.034231574	1700028E10Rik
ENSMUSG00000083306	-2.394864665	0.006137733	NA
ENSMUSG00000065475	-2.394859261	0.013478616	Mir27b
ENSMUSG00000089798	-2.393676911	0.000631451	1700028K03Rik
ENSMUSG00000081142	-2.39189221	0.009674565	NA
ENSMUSG00000091530	-2.388363946	0.006565099	Cldn20
ENSMUSG00000102554	-2.388110468	0.020655376	NA
ENSMUSG00000036466	-2.386875509	0.0005955	Megf11
ENSMUSG00000057058	-2.38353308	0.005734296	Skap1
ENSMUSG00000103901	-2.381188455	0.000000435	NA
ENSMUSG00000085246	-2.377103444	0.0000522	NA
ENSMUSG00000044708	-2.375170141	0.029972639	Kcnj10
ENSMUSG00000091764	-2.372879588	0.0000198	Zfp964
ENSMUSG00000021675	-2.372871166	0.003814483	F2rl2
ENSMUSG00000104103	-2.372839026	0.000000553	Gm9517
ENSMUSG00000097159	-2.371571642	0.031258295	NA
ENSMUSG00000085213	-2.369601757	0.018311806	NA
ENSMUSG00000083186	-2.369596613	0.047429679	NA
ENSMUSG00000097443	-2.369097084	0.000191222	NA
ENSMUSG00000049606	-2.367584003	6.86E-42	Zfp644
ENSMUSG00000086962	-2.366408015	0.0000969	Gm12248
ENSMUSG00000087373	-2.365190435	0.014070571	NA
ENSMUSG00000035275	-2.364778027	0.002006155	Raver2
ENSMUSG00000082481	-2.36118175	0.001227535	NA
ENSMUSG00000067455	-2.357712217	0.016389235	H4c11
ENSMUSG00000103835	-2.357612299	0.037086496	NA
ENSMUSG00000085663	-2.356318513	0.00837631	NA
ENSMUSG00000083152	-2.354079582	0.006365116	NA
ENSMUSG00000086805	-2.353964827	0.008198825	NA
ENSMUSG00000101320	-2.351204257	0.011982111	NA
ENSMUSG00000103984	-2.34781891	0.004990431	NA
ENSMUSG00000021541	-2.345281784	0.010389843	Trpc7
ENSMUSG00000091623	-2.344695806	0.000586117	NA
ENSMUSG00000043463	-2.343973501	0.02019415	Rab9b
ENSMUSG00000087594	-2.343238163	0.010056333	NA
ENSMUSG00000061186	-2.342801502	0.0000776	Sfmbt2
ENSMUSG00000104184	-2.342537125	0.00000222	NA
ENSMUSG00000081657	-2.338765488	0.018552373	NA
ENSMUSG00000038128	-2.338713921	0.004759648	Camk4
ENSMUSG00000103133	-2.337517797	0.0000048	NA
ENSMUSG00000085510	-2.336034881	0.02813493	NA
ENSMUSG00000100320	-2.334227739	0.001929988	NA
ENSMUSG00000024411	-2.334173647	0.020316137	Aqp4
ENSMUSG00000041673	-2.332331586	0.007391002	Lrrc18
ENSMUSG00000061576	-2.324857222	0.011366373	Dpp6
ENSMUSG00000052512	-2.32015141	0.0000000000919	Nav2
ENSMUSG00000020395	-2.319955805	0.01981918	Itk
ENSMUSG00000040724	-2.316804613	0.00330763	Kcna2
ENSMUSG00000069804	-2.315427604	0.000164612	Gm10277
ENSMUSG00000080626	-2.314588004	0.001882842	Mir1192
ENSMUSG00000040274	-2.310694616	0.000000000102	Cdk6
ENSMUSG00000034538	-2.309744299	0.0000017	Zfp418
ENSMUSG00000085636	-2.297841049	0.015160835	NA
ENSMUSG00000053889	-2.297645643	0.042910697	NA
ENSMUSG00000088217	-2.296144892	0.000461796	Gm22079
ENSMUSG00000051504	-2.295789231	0.026070527	Siglech
ENSMUSG00000097777	-2.29516861	0.0000531	NA
ENSMUSG00000072663	-2.294975108	0.001882842	Spef2
ENSMUSG00000000409	-2.292036606	0.020338206	Lck
ENSMUSG00000097722	-2.288233297	0.002358869	NA
ENSMUSG00000076258	-2.287147698	0.0000000000219	NA
ENSMUSG00000039055	-2.285714708	0.000910279	Eme1
ENSMUSG00000102692	-2.27410904	0.028690335	Dchs2
ENSMUSG00000028030	-2.271831538	0.000000000000155	Tbck
ENSMUSG00000049092	-2.270481456	0.033415874	Gpr137c
ENSMUSG00000022449	-2.268489088	0.000898144	Adamts20
ENSMUSG00000085802	-2.266376864	0.045302213	NA
ENSMUSG00000091119	-2.265697337	0.00000723	Ccdc152
ENSMUSG00000101599	-2.261664307	0.00000000000000139	NA
ENSMUSG00000046168	-2.257081723	0.003402456	Kcnrg
ENSMUSG00000091575	-2.256272261	0.000317681	2010016I18Rik
ENSMUSG00000022696	-2.254936666	0.038099933	Sidt1
ENSMUSG00000091844	-2.249739432	0.039441018	NA
ENSMUSG00000046230	-2.245579217	7.15E-26	Vps13a
ENSMUSG00000104150	-2.244515344	0.006661503	NA
ENSMUSG00000103861	-2.243821132	0.000176721	NA
ENSMUSG00000026715	-2.242273945	0.015322936	Serpinc1
ENSMUSG00000037646	-2.240859528	1.87E-30	Vps13b
ENSMUSG00000086740	-2.236945395	0.001555036	NA
ENSMUSG00000074643	-2.236812068	0.040664783	Cpne1
ENSMUSG00000052374	-2.235841498	0.002897474	Actn2
ENSMUSG00000020275	-2.232344281	0.001291178	Rel
ENSMUSG00000039395	-2.232195434	0.006121866	Mreg
ENSMUSG00000083500	-2.230768983	0.0000724	NA
ENSMUSG00000102780	-2.229612727	0.000610979	NA
ENSMUSG00000030909	-2.22813638	0.000200012	Anks4b
ENSMUSG00000087719	-2.228086196	0.01688026	NA
ENSMUSG00000080469	-2.223564327	0.038090905	NA
ENSMUSG00000043102	-2.223499839	0.029681987	Qrfp
ENSMUSG00000031010	-2.221727348	1.36E-22	Usp9x
ENSMUSG00000087440	-2.217934712	0.000743813	4930577N17Rik
ENSMUSG00000053749	-2.216181458	0.007705207	Gm9920
ENSMUSG00000087347	-2.215001656	0.004831498	NA
ENSMUSG00000041730	-2.214892944	0.021516986	Prrxl1
ENSMUSG00000097464	-2.214456988	0.029770706	NA
ENSMUSG00000055333	-2.210191838	0.000767518	Fat2
ENSMUSG00000090397	-2.209612576	0.000763623	NA
ENSMUSG00000097219	-2.207582886	0.048845127	NA
ENSMUSG00000089818	-2.205112048	0.018983087	NA
ENSMUSG00000000861	-2.20062053	0.0000000765	Bcl11a
ENSMUSG00000081605	-2.199881692	0.005161115	Gm15953
ENSMUSG00000073867	-2.198504519	0.00000115	NA
ENSMUSG00000037610	-2.196653091	0.000637693	Kcnmb2
ENSMUSG00000103945	-2.193627559	0.008970183	NA
ENSMUSG00000083646	-2.193299606	0.048958365	NA
ENSMUSG00000097258	-2.189707782	0.0000000965	NA
ENSMUSG00000043340	-2.187911739	0.0000653	NA
ENSMUSG00000102254	-2.183539232	0.020060622	Gm7496
ENSMUSG00000104164	-2.183056925	0.00000969	NA
ENSMUSG00000056752	-2.182000776	0.004429109	Dnah9
ENSMUSG00000020014	-2.181484329	0.010554126	Cfap54
ENSMUSG00000026527	-2.181117308	0.022067966	Rgs7
ENSMUSG00000048279	-2.179657895	0.0000394	Sacs
ENSMUSG00000013089	-2.178065816	0.01212859	Etv5
ENSMUSG00000090142	-2.177527457	0.010569201	NA
ENSMUSG00000037270	-2.177402341	3.81E-21	4932438A13Rik
ENSMUSG00000097610	-2.175427582	0.002478851	A930012L18Rik
ENSMUSG00000023845	-2.174435164	0.000000000000000917	Lnpep
ENSMUSG00000086813	-2.173739527	0.001999786	NA
ENSMUSG00000097194	-2.170742773	0.023765895	NA
ENSMUSG00000087630	-2.170412064	0.017196568	Gm11513
ENSMUSG00000025019	-2.169423942	0.00000000000129	Lcor
ENSMUSG00000097736	-2.167908772	0.00055758	9530059O14Rik
ENSMUSG00000084071	-2.166817515	0.00360162	Gm13378
ENSMUSG00000044081	-2.166035902	0.006224509	NA
ENSMUSG00000045868	-2.165762265	0.013111474	Gvin1
ENSMUSG00000096992	-2.164440076	0.04937982	NA
ENSMUSG00000022829	-2.158014586	0.025563345	Stxbp5l
ENSMUSG00000085379	-2.156891777	0.007943608	NA
ENSMUSG00000103804	-2.154946812	0.000081	NA
ENSMUSG00000059602	-2.152337417	0.0000192	Syn3
ENSMUSG00000085274	-2.151908062	0.007768434	NA
ENSMUSG00000038679	-2.14687422	0.00000000025	Trps1
ENSMUSG00000099697	-2.146771084	0.00000000915	NA
ENSMUSG00000048655	-2.144828481	0.029406085	Ccdc169
ENSMUSG00000088119	-2.13838538	0.04849643	NA
ENSMUSG00000041624	-2.137044004	0.000753778	Gucy1a2
ENSMUSG00000096914	-2.132258681	0.046442171	Galntl6
ENSMUSG00000042029	-2.131205125	0.00000114	Ncapg2
ENSMUSG00000030283	-2.122747835	0.010171658	St8sia1
ENSMUSG00000097665	-2.121521421	0.003383913	Gm16853
ENSMUSG00000086359	-2.121363283	0.006245341	9630013K17Rik
ENSMUSG00000084834	-2.116261332	0.0000299	4930565N06Rik
ENSMUSG00000058174	-2.114764336	0.026629109	Gm5148
ENSMUSG00000043541	-2.112360153	0.003943706	Casc1
ENSMUSG00000082329	-2.109955539	0.004154691	NA
ENSMUSG00000025269	-2.108919127	0.0000000137	Apex2
ENSMUSG00000070360	-2.106827892	0.000000000000252	Amy2a1
ENSMUSG00000024274	-2.10678433	0.012668201	NA
ENSMUSG00000102143	-2.102512283	0.00000266	NA
ENSMUSG00000097479	-2.102038557	0.022176219	NA
ENSMUSG00000096954	-2.101878307	0.0000131	NA
ENSMUSG00000063550	-2.099472029	5.72E-23	Nup98
ENSMUSG00000104519	-2.096723131	0.016909405	NA
ENSMUSG00000027896	-2.095011261	0.0000011	Slc16a4
ENSMUSG00000036109	-2.093277613	0.0000000000000823	Mbnl3
ENSMUSG00000043760	-2.090589376	0.00000000000646	Pkhd1
ENSMUSG00000103821	-2.090212018	0.006521104	NA
ENSMUSG00000047443	-2.088868698	0.021080676	Erfe
ENSMUSG00000097731	-2.084614875	0.044215853	NA
ENSMUSG00000037138	-2.073196801	0.004975938	Aff3
ENSMUSG00000102202	-2.072529848	0.0000536	NA
ENSMUSG00000103332	-2.070863632	0.035734894	Pcdhga2
ENSMUSG00000097021	-2.068639733	0.032765482	4933433G15Rik
ENSMUSG00000102602	-2.065906759	0.000000000034	NA
ENSMUSG00000038528	-2.063174897	0.032182877	Mfsd4b5
ENSMUSG00000086796	-2.059429019	0.046327025	4932702P03Rik
ENSMUSG00000064380	-2.05869793	0.033254656	Gm26448
ENSMUSG00000066442	-2.058141395	0.0000337	Mthfs
ENSMUSG00000033713	-2.057256715	0.000000000000000103	Foxn3
ENSMUSG00000037416	-2.05575407	8.84E-20	Dmxl1
ENSMUSG00000068130	-2.054205172	0.000128773	Zfp442
ENSMUSG00000072612	-2.050892231	0.040707665	NA
ENSMUSG00000104018	-2.050294321	0.005401475	NA
ENSMUSG00000058145	-2.050033113	0.003884572	Adamts17
ENSMUSG00000096795	-2.048041119	0.014341751	Zfp433
ENSMUSG00000036377	-2.047541276	0.002547903	Cracd
ENSMUSG00000079467	-2.047185151	0.000498947	NA
ENSMUSG00000053263	-2.045433218	0.00803128	NA
ENSMUSG00000073664	-2.044776789	4.23E-30	Nbeal1
ENSMUSG00000025551	-2.044457505	0.000409095	Fgf14
ENSMUSG00000049690	-2.044367863	0.000000000947	Nckap5
ENSMUSG00000046449	-2.044283319	0.000000484	Nexmif
ENSMUSG00000054453	-2.040820584	0.000000166	Sytl5
ENSMUSG00000006191	-2.035769834	0.0000000000000018	Cdkal1
ENSMUSG00000079038	-2.033172803	0.00144855	D130040H23Rik
ENSMUSG00000096929	-2.028492298	0.00000000248	A330023F24Rik
ENSMUSG00000012777	-2.028451618	0.028089387	Acp4
ENSMUSG00000046169	-2.027498776	0.000585409	Adamts6
ENSMUSG00000041180	-2.024700826	0.003499513	Hectd2
ENSMUSG00000096370	-2.024123748	0.000318185	Gm21992
ENSMUSG00000068959	-2.012355299	0.00000136	Zfp619
ENSMUSG00000020155	-2.004490126	0.045050523	Kcnmb1
ENSMUSG00000052812	-2.004145216	0.0000000000907	Atad2b
ENSMUSG00000072294	-1.99758085	0.0000672	Klf12
ENSMUSG00000045441	-1.995511453	0.001436952	Gprin3
ENSMUSG00000065778	-1.994421832	0.008155811	Gm22154
ENSMUSG00000022014	-1.991204665	0.012322843	Epsti1
ENSMUSG00000082305	-1.990355751	0.008372761	Gm2420
ENSMUSG00000080530	-1.987794466	0.021392105	NA
ENSMUSG00000047246	-1.986088522	0.000165928	H2bc6
ENSMUSG00000070047	-1.986078316	5.88E-18	Fat1
ENSMUSG00000044726	-1.986059509	0.0000000000637	Erich5
ENSMUSG00000026395	-1.98458993	0.005929445	Ptprc
ENSMUSG00000061702	-1.977773782	0.007181808	Tmem91
ENSMUSG00000032253	-1.977198097	4.35E-21	Phip
ENSMUSG00000024073	-1.974781391	7.34E-24	Birc6
ENSMUSG00000073485	-1.974077699	0.00675591	NA
ENSMUSG00000097000	-1.973830176	0.00014445	NA
ENSMUSG00000102428	-1.972708107	0.000803819	Pcdhga12
ENSMUSG00000099757	-1.970912532	0.016377661	NA
ENSMUSG00000025001	-1.96981272	0.003658542	Hells
ENSMUSG00000038304	-1.969598115	0.048928083	Cd160
ENSMUSG00000074652	-1.965796823	0.036837405	Myh7b
ENSMUSG00000072774	-1.96511536	0.011301572	Zfp951
ENSMUSG00000023084	-1.962677616	0.02030244	Lrrc71
ENSMUSG00000020716	-1.961181462	7.88E-24	Nf1
ENSMUSG00000102912	-1.96063546	0.0096085	NA
ENSMUSG00000088604	-1.959832062	0.042069912	NA
ENSMUSG00000016493	-1.959649435	0.001945515	Cd46
ENSMUSG00000039704	-1.957135562	0.000000000013	Lmbrd2
ENSMUSG00000042814	-1.954359339	0.0000205	Mcts2
ENSMUSG00000056458	-1.953798222	0.006885688	Mok
ENSMUSG00000028483	-1.953546716	0.00000000000215	Snapc3
ENSMUSG00000051212	-1.953450719	0.000545169	Gpr183
ENSMUSG00000093510	-1.951878772	0.007841397	Vmn2r-ps21
ENSMUSG00000078122	-1.949751761	0.003149798	F630028O10Rik
ENSMUSG00000087403	-1.949525498	0.000397153	Kantr
ENSMUSG00000019841	-1.946637252	0.0000000000186	Rev3l
ENSMUSG00000097471	-1.94606825	0.046005739	5830432E09Rik
ENSMUSG00000087424	-1.945665064	0.008239756	5730405O15Rik
ENSMUSG00000035133	-1.941005568	0.000000000000000111	Arhgap5
ENSMUSG00000003882	-1.940102413	0.034221083	Il7r
ENSMUSG00000044624	-1.935679937	0.033542932	Gm4922
ENSMUSG00000089417	-1.93533416	0.0000495	Gm22009
ENSMUSG00000085054	-1.932517696	0.000512496	NA
ENSMUSG00000103756	-1.932425934	0.001787049	NA
ENSMUSG00000102811	-1.930425591	0.02596594	NA
ENSMUSG00000026779	-1.93004261	0.000756737	Mastl
ENSMUSG00000102861	-1.929008137	0.001525125	NA
ENSMUSG00000048280	-1.928865666	0.0000000175	Zfp738
ENSMUSG00000038535	-1.927216612	1.01E-24	Zfp280d
ENSMUSG00000097294	-1.925642424	0.00049169	NA
ENSMUSG00000089900	-1.92408661	0.0472136	Tbc1d22bos
ENSMUSG00000086820	-1.923729884	0.014004939	NA
ENSMUSG00000024354	-1.92305209	0.007673346	Slc23a1
ENSMUSG00000038774	-1.922414153	7.81E-25	Ascc3
ENSMUSG00000061414	-1.92160732	0.040971028	Cracr2a
ENSMUSG00000028565	-1.920403666	1.82E-22	Nfia
ENSMUSG00000024298	-1.914442122	0.0000000649	Zfp871
ENSMUSG00000069601	-1.914297628	3.24E-18	Ank3
ENSMUSG00000104342	-1.913108565	0.008095619	NA
ENSMUSG00000056342	-1.909541048	2.38E-20	Usp34
ENSMUSG00000055421	-1.909330673	0.022343491	Pcdh9
ENSMUSG00000083027	-1.909148977	0.000722812	NA
ENSMUSG00000027326	-1.907428146	0.023905902	Knl1
ENSMUSG00000046408	-1.905766452	0.028322134	1700067K01Rik
ENSMUSG00000027939	-1.904494044	0.017266407	Nup210l
ENSMUSG00000085628	-1.903688923	0.005992402	Appbp2os
ENSMUSG00000031910	-1.902941152	0.0000432	Has3
ENSMUSG00000095026	-1.902130741	0.038669485	Gm3336
ENSMUSG00000099137	-1.900338861	0.0000625	NA
ENSMUSG00000087168	-1.900249658	0.015037808	NA
ENSMUSG00000098609	-1.900169114	0.004880942	NA
ENSMUSG00000070632	-1.899337796	0.023420244	NA
ENSMUSG00000073016	-1.897382123	0.0000000000147	Uprt
ENSMUSG00000063810	-1.893631147	0.0000000206	Alms1
ENSMUSG00000095730	-1.892267168	0.011573492	Vmn2r29
ENSMUSG00000097207	-1.892122577	0.000280339	6030443J06Rik
ENSMUSG00000074824	-1.891077559	0.031278609	Rslcan18
ENSMUSG00000078247	-1.890857587	0.0000202	Airn
ENSMUSG00000026018	-1.890640401	0.022008363	Ica1l
ENSMUSG00000010492	-1.889008681	0.000691727	Uckl1os
ENSMUSG00000026771	-1.888910378	0.00000000000000156	Spopl
ENSMUSG00000097267	-1.888148732	0.014355707	1700109K24Rik
ENSMUSG00000079671	-1.881875663	0.018413091	2610203C22Rik
ENSMUSG00000085642	-1.88043768	0.041701834	NA
ENSMUSG00000079697	-1.879118096	0.017696707	NA
ENSMUSG00000063108	-1.878727199	0.0000000000586	Zfp26
ENSMUSG00000054640	-1.877761282	0.000299367	Slc8a1
ENSMUSG00000038085	-1.877541963	0.005143782	Cnbd2
ENSMUSG00000050315	-1.874999593	0.001454008	Synpo2
ENSMUSG00000060314	-1.873340751	0.005534176	Zfp941
ENSMUSG00000047787	-1.87286396	0.0000164	Flrt1
ENSMUSG00000030287	-1.871674647	4.33E-19	Itpr2
ENSMUSG00000097276	-1.870674069	0.000803758	4930525G20Rik
ENSMUSG00000060029	-1.870061791	0.017261615	4930473A02Rik
ENSMUSG00000085612	-1.869437572	0.004758555	NA
ENSMUSG00000038594	-1.868976237	0.0000529	Cep85l
ENSMUSG00000086247	-1.868940008	0.001002748	Gm15787
ENSMUSG00000046952	-1.866389424	0.002976311	Gm5815
ENSMUSG00000036006	-1.866145114	0.007294735	Ripor2
ENSMUSG00000085886	-1.864832135	0.009917926	D030047H15Rik
ENSMUSG00000026721	-1.862343878	0.000000000000000203	Rabgap1l
ENSMUSG00000047586	-1.861250627	0.002085639	Nccrp1
ENSMUSG00000086748	-1.860056241	0.002917415	NA
ENSMUSG00000021198	-1.858535675	0.00000153	Unc79
ENSMUSG00000097204	-1.858487091	0.000138325	NA
ENSMUSG00000023826	-1.85779686	0.000000145	Prkn
ENSMUSG00000074782	-1.857739634	0.033389656	4833422C13Rik
ENSMUSG00000022672	-1.85720651	0.00000000000000531	Prkdc
ENSMUSG00000097746	-1.856864326	0.006984822	Gm6225
ENSMUSG00000050855	-1.854717188	0.000168211	Zfp940
ENSMUSG00000052613	-1.852413824	0.005105837	Pcdh15
ENSMUSG00000050675	-1.852075584	0.002183833	Gp1ba
ENSMUSG00000054280	-1.851275338	5.59E-28	Prr14l
ENSMUSG00000096252	-1.848697166	0.00000000606	NA
ENSMUSG00000079065	-1.846611691	0.00000000111	NA
ENSMUSG00000085088	-1.840720231	0.010353752	NA
ENSMUSG00000030528	-1.840252826	0.003894988	Blm
ENSMUSG00000101450	-1.839848511	0.009345707	NA
ENSMUSG00000026098	-1.837978864	0.000112888	Pms1
ENSMUSG00000051503	-1.837864099	0.011881465	Gm6583
ENSMUSG00000003119	-1.837075773	4.98E-24	Cdk12
ENSMUSG00000063286	-1.832502393	0.006711984	NA
ENSMUSG00000085743	-1.828442168	0.000211588	NA
ENSMUSG00000089820	-1.828195329	0.000412674	NA
ENSMUSG00000057359	-1.827477966	0.021033696	NA
ENSMUSG00000057230	-1.827306468	0.000000000000000278	Aak1
ENSMUSG00000104280	-1.825648946	0.041565481	Rps2-ps11
ENSMUSG00000022708	-1.825632786	2.38E-20	Zbtb20
ENSMUSG00000040270	-1.823434917	0.002573	Bach2
ENSMUSG00000038608	-1.819604835	0.002372744	Dock10
ENSMUSG00000101335	-1.817958577	0.000000275	NA
ENSMUSG00000042249	-1.817320754	0.001487616	Grk3
ENSMUSG00000103973	-1.816695226	0.012407181	NA
ENSMUSG00000102899	-1.816130572	0.012165255	NA
ENSMUSG00000028080	-1.814751977	1.4E-25	Lrba
ENSMUSG00000008307	-1.814629786	0.000751952	1700109H08Rik
ENSMUSG00000089774	-1.81431391	0.0000316	Slc5a3
ENSMUSG00000074521	-1.813664463	0.006059125	NA
ENSMUSG00000102758	-1.813066315	0.010231824	Naaladl2
ENSMUSG00000083435	-1.812952208	0.03945462	NA
ENSMUSG00000032740	-1.812944061	0.00014343	Ccdc88a
ENSMUSG00000051166	-1.807318301	0.000000000758	Eml5
ENSMUSG00000099998	-1.803469442	0.000000000000145	Gm6501
ENSMUSG00000036792	-1.802995357	0.000000000000876	Mbd5
ENSMUSG00000022762	-1.801348442	0.001602234	Ncam2
ENSMUSG00000028399	-1.801292111	0.00000642	Ptprd
ENSMUSG00000098066	-1.799339638	0.00134436	NA
ENSMUSG00000024251	-1.79291341	0.000000000000369	Thada
ENSMUSG00000051149	-1.791820792	0.000197338	Adnp
ENSMUSG00000001349	-1.791670329	0.033390784	Cnn1
ENSMUSG00000097039	-1.791246937	0.003909229	Pvt1
ENSMUSG00000097601	-1.791101261	0.009467881	NA
ENSMUSG00000091160	-1.788742173	0.002408459	NA
ENSMUSG00000081769	-1.788277071	0.003499513	Gm12216
ENSMUSG00000097246	-1.78719956	0.001239957	NA
ENSMUSG00000103472	-1.78457347	0.007498066	Pcdhga7
ENSMUSG00000017550	-1.782520016	0.000842479	Atad5
ENSMUSG00000097835	-1.77679417	0.023597982	NA
ENSMUSG00000021057	-1.774944476	0.011948535	Akap5
ENSMUSG00000034731	-1.774553878	0.00428029	Dgkh
ENSMUSG00000037605	-1.772461759	0.010091402	Adgrl3
ENSMUSG00000102411	-1.771006731	0.0000000155	NA
ENSMUSG00000095841	-1.770947183	0.045102439	NA
ENSMUSG00000027799	-1.768695346	0.0000000000000000029	Nbea
ENSMUSG00000000157	-1.768457578	0.000133384	Itgb2l
ENSMUSG00000083168	-1.767069635	0.003074282	NA
ENSMUSG00000019971	-1.766640427	0.0000000392	Cep290
ENSMUSG00000034303	-1.766504511	0.001406162	Ccdc15
ENSMUSG00000103940	-1.76530438	0.044808648	NA
ENSMUSG00000060131	-1.763362041	0.019434969	Atp8b4
ENSMUSG00000005871	-1.761210909	0.00000000000000203	Apc
ENSMUSG00000045746	-1.760487619	0.035096678	NA
ENSMUSG00000097820	-1.75983448	0.001058008	NA
ENSMUSG00000030313	-1.757830033	0.000521183	Dennd5b
ENSMUSG00000062794	-1.756880688	0.000998453	Zfp599
ENSMUSG00000047193	-1.754014251	0.0000000000529	Dync2h1
ENSMUSG00000097390	-1.753895794	0.00780653	NA
ENSMUSG00000040710	-1.753014561	0.002093078	St8sia4
ENSMUSG00000051278	-1.752815718	0.001819996	Zgrf1
ENSMUSG00000061601	-1.751096518	0.000000000133	Pclo
ENSMUSG00000041245	-1.750693198	0.015881798	Wnk3
ENSMUSG00000018341	-1.747192552	0.000217395	Il12rb2
ENSMUSG00000097143	-1.745177386	0.047451299	NA
ENSMUSG00000036273	-1.743422343	0.002584168	Lrrk2
ENSMUSG00000050503	-1.743073767	0.020099216	Fbxl22
ENSMUSG00000087064	-1.741904323	0.009900962	NA
ENSMUSG00000086920	-1.739892894	0.017199175	NA
ENSMUSG00000091562	-1.739304643	0.000000282	NA
ENSMUSG00000034377	-1.736762034	5.79E-21	Tulp4
ENSMUSG00000091155	-1.73342186	0.042304788	Serpine3
ENSMUSG00000102305	-1.732301826	0.000370403	NA
ENSMUSG00000046959	-1.729840682	0.000947103	Slc26a1
ENSMUSG00000069014	-1.728450629	0.00509181	Gm5641
ENSMUSG00000033107	-1.72585909	0.030730943	Rnf125
ENSMUSG00000049871	-1.725203095	0.010638207	Nlrc3
ENSMUSG00000103135	-1.724862039	0.045290005	NA
ENSMUSG00000100214	-1.724540516	0.000000964	NA
ENSMUSG00000029821	-1.724123509	0.0000041	Gsdme
ENSMUSG00000026784	-1.72379032	0.000093	Pdss1
ENSMUSG00000021188	-1.72318558	0.000000000000000172	Trip11
ENSMUSG00000034218	-1.721570304	0.00000000469	Atm
ENSMUSG00000052920	-1.717842654	0.015391618	Prkg1
ENSMUSG00000071083	-1.715465799	0.011578352	NA
ENSMUSG00000057924	-1.710865373	0.021413967	NA
ENSMUSG00000020143	-1.707775087	0.015322087	Dock2
ENSMUSG00000034139	-1.704212571	0.005089604	Serpini2
ENSMUSG00000097904	-1.704008466	0.005300456	NA
ENSMUSG00000078921	-1.699579099	0.048662629	Tgtp2
ENSMUSG00000069793	-1.698236473	0.015911139	Slfn9
ENSMUSG00000064177	-1.697501281	0.040858686	Ghrl
ENSMUSG00000043154	-1.697360918	0.0000000000000556	Ppp2r3a
ENSMUSG00000060012	-1.696053118	0.00000041	Kif13b
ENSMUSG00000003282	-1.691277659	0.000243409	Plag1
ENSMUSG00000038872	-1.688376471	0.0000000000907	Zfhx3
ENSMUSG00000090919	-1.687686391	0.001806078	Pabpc4l
ENSMUSG00000099878	-1.686090974	0.019045586	Gm28178
ENSMUSG00000031093	-1.681936695	0.0000289	Dock11
ENSMUSG00000024109	-1.68122365	0.012529429	Nrxn1
ENSMUSG00000085667	-1.676228186	0.000904957	Gm12992
ENSMUSG00000020576	-1.675621744	0.0000000000000619	Nbas
ENSMUSG00000104394	-1.674762589	0.000257028	NA
ENSMUSG00000032358	-1.674247276	0.000846612	Fam83b
ENSMUSG00000102593	-1.672436356	0.036038973	NA
ENSMUSG00000025006	-1.670337791	0.00000136	Sorbs1
ENSMUSG00000039419	-1.670057877	0.016262736	Cntnap2
ENSMUSG00000073590	-1.664964528	0.011600097	NA
ENSMUSG00000034528	-1.662512416	0.0000475	Hsd17b13
ENSMUSG00000035299	-1.655694609	0.0000415	Mid1
ENSMUSG00000052407	-1.65425478	0.00000526	Ccdc171
ENSMUSG00000067736	-1.653133336	0.03131741	Gm10222
ENSMUSG00000086682	-1.652582405	0.00206766	Gm16023
ENSMUSG00000027827	-1.651425152	0.002424337	Kcnab1
ENSMUSG00000074056	-1.64878392	0.000218338	NA
ENSMUSG00000034480	-1.646821898	0.0000000000000000892	Diaph2
ENSMUSG00000066258	-1.646342264	0.002264238	Trim12a
ENSMUSG00000022863	-1.645875239	0.000437993	Btg3
ENSMUSG00000018068	-1.644811486	0.0000051	Ints2
ENSMUSG00000097440	-1.642681664	0.036662015	NA
ENSMUSG00000033943	-1.641227137	0.000000000000175	Mga
ENSMUSG00000049119	-1.637321781	0.00057584	Fam110b
ENSMUSG00000030059	-1.634897645	4.94E-20	Tmf1
ENSMUSG00000007989	-1.634151294	0.0000000000229	Fzd3
ENSMUSG00000078787	-1.634094717	0.009669664	Cyp2t4
ENSMUSG00000060441	-1.633946325	0.037116465	Trim5
ENSMUSG00000056763	-1.633106349	0.0000000000000000392	Cspp1
ENSMUSG00000034584	-1.631016145	0.0000578	Exph5
ENSMUSG00000029088	-1.629361479	0.000847655	Kcnip4
ENSMUSG00000034066	-1.628979833	0.000000000984	Farp2
ENSMUSG00000021699	-1.62809872	0.000143007	Pde4d
ENSMUSG00000031004	-1.627701383	0.030645696	Mki67
ENSMUSG00000038056	-1.62405397	0.000000000000131	Kmt2c
ENSMUSG00000085169	-1.623820835	0.009852162	Gm10785
ENSMUSG00000084911	-1.62323285	0.00000176	NA
ENSMUSG00000027692	-1.622733625	0.001793654	Tnik
ENSMUSG00000027009	-1.619711769	0.014063453	Itga4
ENSMUSG00000021952	-1.619703125	0.00000000108	Xpo4
ENSMUSG00000098912	-1.618905371	0.0000105	1500004A13Rik
ENSMUSG00000021187	-1.618274147	0.0000000647	Tc2n
ENSMUSG00000025997	-1.618032039	0.00000155	Ikzf2
ENSMUSG00000074151	-1.617486213	0.049404943	Nlrc5
ENSMUSG00000080717	-1.617177109	0.020913586	B230307C23Rik
ENSMUSG00000026980	-1.615239941	0.006355041	Ly75
ENSMUSG00000070985	-1.613352968	0.000128707	Acnat1
ENSMUSG00000025326	-1.613038527	0.00000000000207	Ube3a
ENSMUSG00000022048	-1.612946369	0.000785387	Dpysl2
ENSMUSG00000056608	-1.609453879	0.0000000000000000629	Chd9
ENSMUSG00000073627	-1.609109717	0.018248614	NA
ENSMUSG00000066477	-1.607527672	0.00000266	Gm16551
ENSMUSG00000027684	-1.606454151	0.000000000000248	Mecom
ENSMUSG00000073427	-1.60483358	0.038593099	Gm4924
ENSMUSG00000097828	-1.604646812	0.018751076	NA
ENSMUSG00000090394	-1.604231448	0.000360624	4930523C07Rik
ENSMUSG00000083715	-1.603011083	0.006814495	NA
ENSMUSG00000021983	-1.60210129	0.000647051	Atp8a2
ENSMUSG00000056145	-1.601516872	0.036556382	AI504432
ENSMUSG00000071252	-1.598460811	0.001765334	2210408I21Rik
ENSMUSG00000003226	-1.597036849	0.0000000000142	Ranbp2
ENSMUSG00000040265	-1.595305505	0.0000806	Dnm3
ENSMUSG00000019820	-1.594423441	0.0000000000000124	Utrn
ENSMUSG00000085687	-1.593440979	0.012409046	NA
ENSMUSG00000074925	-1.590860156	0.0000189	Ptar1
ENSMUSG00000036768	-1.590503126	0.029637573	Kif15
ENSMUSG00000028348	-1.58993142	0.044097315	Cavin4
ENSMUSG00000022521	-1.589145797	2.42E-18	Crebbp
ENSMUSG00000028262	-1.588185788	0.016945781	Clca3a2
ENSMUSG00000084519	-1.587142459	0.016700909	NA
ENSMUSG00000095427	-1.586278847	0.000625474	Rps2-ps6
ENSMUSG00000034601	-1.580880074	0.00000964	2700049A03Rik
ENSMUSG00000046111	-1.578556709	0.00000000239	Cep295
ENSMUSG00000013091	-1.578395416	0.014993035	Tmem190
ENSMUSG00000065041	-1.577530255	0.045297554	LOC115485682
ENSMUSG00000051379	-1.577226982	0.03317121	Flrt3
ENSMUSG00000033671	-1.57695123	0.0000000000000168	Cep350
ENSMUSG00000034329	-1.576519966	0.03591732	Brip1
ENSMUSG00000060336	-1.575763154	0.022364179	Zfp937
ENSMUSG00000101309	-1.574854681	0.003603549	NA
ENSMUSG00000028649	-1.573983262	0.00000000000101	Macf1
ENSMUSG00000033306	-1.573133306	0.0000000000000406	Lpp
ENSMUSG00000044072	-1.571403204	0.000000493	Eml6
ENSMUSG00000086533	-1.571024403	0.017153704	NA
ENSMUSG00000090264	-1.571011699	0.048395871	Eif4ebp3
ENSMUSG00000042942	-1.570890273	0.0000204	Greb1l
ENSMUSG00000035898	-1.570253093	0.0000000431	Uba6
ENSMUSG00000037486	-1.56722798	0.00000000000000174	Asxl2
ENSMUSG00000062209	-1.566068103	0.005362348	Erbb4
ENSMUSG00000086610	-1.563496894	0.015020151	Gm15408
ENSMUSG00000038784	-1.56332216	0.00000000025	Cnot4
ENSMUSG00000036202	-1.562286977	0.000000000044	Rif1
ENSMUSG00000023809	-1.562049812	0.001533807	Rps6ka2
ENSMUSG00000089628	-1.559808915	0.001060005	NA
ENSMUSG00000038473	-1.558092992	0.002366386	Nos1ap
ENSMUSG00000040693	-1.557489066	0.018055916	Slco4c1
ENSMUSG00000090031	-1.557450455	0.001201674	NA
ENSMUSG00000024795	-1.556894939	0.011806458	Kif20b
ENSMUSG00000091058	-1.556717442	0.000404867	NA
ENSMUSG00000082145	-1.555764069	0.005034991	NA
ENSMUSG00000101970	-1.555524764	0.0000587	Chaserr
ENSMUSG00000000948	-1.552711956	0.004187138	NA
ENSMUSG00000104344	-1.551345334	0.000823026	NA
ENSMUSG00000045055	-1.548552395	0.0000000188	Rpsa-ps2
ENSMUSG00000097970	-1.547245636	0.041592258	NA
ENSMUSG00000017291	-1.542485469	0.00000000000000786	Taok1
ENSMUSG00000034158	-1.541934374	0.0000000000261	Lrrc58
ENSMUSG00000026175	-1.540159341	0.03395964	Vil1
ENSMUSG00000042320	-1.540014776	0.01089412	Prox2
ENSMUSG00000035878	-1.539282542	0.000677971	Hykk
ENSMUSG00000009292	-1.533091896	0.04543793	Trpm2
ENSMUSG00000092060	-1.532864192	0.006509259	Bend4
ENSMUSG00000028053	-1.532835143	0.0000000000000127	Ash1l
ENSMUSG00000062519	-1.532781037	0.000000505	Zfp398
ENSMUSG00000040407	-1.531832039	0.000000000000025	Akap9
ENSMUSG00000078902	-1.530909784	0.019361846	NA
ENSMUSG00000038664	-1.530712545	0.000000000000000666	Herc1
ENSMUSG00000037386	-1.530164504	0.030311013	Rims2
ENSMUSG00000040433	-1.52954808	0.0000000000000138	Zbtb38
ENSMUSG00000012609	-1.529068256	0.000000000021	Ttll5
ENSMUSG00000038368	-1.525667865	0.0000000000369	Focad
ENSMUSG00000102302	-1.525524968	0.00013582	NA
ENSMUSG00000002413	-1.524871943	0.000000000000000253	Braf
ENSMUSG00000037999	-1.52361289	0.00000000000702	Arap2
ENSMUSG00000032009	-1.521720474	0.0008818	Sesn3
ENSMUSG00000039967	-1.520122573	0.000000000000679	Zfp292
ENSMUSG00000074269	-1.518330768	0.046276996	Rec114
ENSMUSG00000052595	-1.518143904	0.000904957	A1cf
ENSMUSG00000021488	-1.517779635	0.0000000000000111	Nsd1
ENSMUSG00000073374	-1.51769018	0.012451821	NA
ENSMUSG00000039578	-1.516755915	0.00000000815	Ccser1
ENSMUSG00000022861	-1.516221011	0.00238491	Dgkg
ENSMUSG00000078190	-1.515407141	0.001446445	Dnm3os
ENSMUSG00000034579	-1.515073612	0.013090775	Pla2g3
ENSMUSG00000031433	-1.514918291	0.0000109	Rbm41
ENSMUSG00000090112	-1.514438342	0.000000000000000122	Shprh
ENSMUSG00000056268	-1.513337639	0.00000000000000232	Dennd1b
ENSMUSG00000086568	-1.512649103	0.016881242	NA
ENSMUSG00000040329	-1.511607581	0.034231574	Il7
ENSMUSG00000024483	-1.510190201	0.0000000000000006	Ankhd1
ENSMUSG00000030157	-1.508220486	0.000104265	Clec2d
ENSMUSG00000094808	-1.50741561	0.008392563	1810009J06Rik
ENSMUSG00000020359	-1.505985274	0.000000000000429	Phykpl
ENSMUSG00000004085	-1.504583403	0.000000491	Map3k20
ENSMUSG00000005533	-1.500015797	0.00000123	Igf1r
ENSMUSG00000028702	-1.498503537	0.01582499	Rad54l
ENSMUSG00000052572	-1.498169431	0.023946306	Dlg2
ENSMUSG00000041112	-1.495929613	0.005161792	Elmo1
ENSMUSG00000024054	-1.494613878	0.00000000423	Smchd1
ENSMUSG00000031626	-1.493660964	0.00000353	Sorbs2
ENSMUSG00000052496	-1.493257486	0.002448077	Pkdrej
ENSMUSG00000071669	-1.493230878	0.000000787	Snx29
ENSMUSG00000024293	-1.49211415	0.0000000000176	Esco1
ENSMUSG00000020220	-1.489286841	0.00000000000000804	Vps13d
ENSMUSG00000033991	-1.488919144	0.000000000000623	Ttc37
ENSMUSG00000040782	-1.487874451	0.0000000000000521	Cop1
ENSMUSG00000026915	-1.487854675	0.0000000000000851	Strbp
ENSMUSG00000032776	-1.484880738	0.000000255	Mctp2
ENSMUSG00000047888	-1.484504502	0.0000000000184	Tnrc6b
ENSMUSG00000024302	-1.484004932	0.012742622	Dtna
ENSMUSG00000078931	-1.483182126	0.028575404	Pdf
ENSMUSG00000100075	-1.483037877	0.016191977	NA
ENSMUSG00000032409	-1.482835975	0.000000000277	Atr
ENSMUSG00000035247	-1.480338339	0.00000000469	Hectd1
ENSMUSG00000043467	-1.479357362	0.000000117	Zbtb37
ENSMUSG00000008153	-1.478051723	0.001519916	Clstn3
ENSMUSG00000074357	-1.477969739	0.046124718	AA386476
ENSMUSG00000057396	-1.477884715	0.005443745	Zfp759
ENSMUSG00000061436	-1.476015767	0.000000000203	Hipk2
ENSMUSG00000044791	-1.474156722	0.00000000000000149	Setd2
ENSMUSG00000021557	-1.470313892	0.0000000000684	Agtpbp1
ENSMUSG00000026384	-1.469786281	0.00000000651	Ptpn4
ENSMUSG00000005980	-1.469205604	0.003386586	Dnase1
ENSMUSG00000071350	-1.468282565	0.000536936	Setdb2
ENSMUSG00000081451	-1.467958909	0.033943403	NA
ENSMUSG00000087368	-1.467741198	0.000441418	BC065397
ENSMUSG00000001986	-1.466158647	0.000000293	Gria3
ENSMUSG00000057329	-1.46563129	0.0000000711	Bcl2
ENSMUSG00000032507	-1.464167599	0.005335062	Fbxl2
ENSMUSG00000091952	-1.463942502	0.00000071	NA
ENSMUSG00000053641	-1.462805222	0.00000000999	Dennd4a
ENSMUSG00000033799	-1.462310463	0.000000000000073	Tasor2
ENSMUSG00000041268	-1.461758375	0.00000076	Dmxl2
ENSMUSG00000038024	-1.461136524	0.00000000002	Dennd4c
ENSMUSG00000061751	-1.460499864	0.00000182	Kalrn
ENSMUSG00000030465	-1.460219339	0.0000112	Psd3
ENSMUSG00000037110	-1.458978046	0.000000000000875	Ralgapa2
ENSMUSG00000069892	-1.457973233	0.026998535	9930111J21Rik2
ENSMUSG00000037674	-1.456429853	0.00000000000878	Rfx7
ENSMUSG00000029832	-1.455477296	0.014709238	Nfe2l3
ENSMUSG00000070583	-1.454336699	0.021033696	Fv1
ENSMUSG00000087088	-1.454281853	0.027291076	NA
ENSMUSG00000036391	-1.450855428	0.000000000000312	Sec24a
ENSMUSG00000074867	-1.450037568	0.014596439	Zfp808
ENSMUSG00000033792	-1.446961996	0.000000167	Atp7a
ENSMUSG00000030317	-1.444825172	0.031274281	Timp4
ENSMUSG00000069184	-1.443452814	0.025881098	Zfp72
ENSMUSG00000024430	-1.442768959	0.035120845	Cabyr
ENSMUSG00000030446	-1.441944793	0.011579372	Zfp273
ENSMUSG00000031608	-1.440878219	0.0000593	Galnt7
ENSMUSG00000085873	-1.440444776	0.048386347	NA
ENSMUSG00000015882	-1.439284353	0.00000000522	Lcorl
ENSMUSG00000021510	-1.439088606	0.000000246	Zfp729a
ENSMUSG00000037876	-1.43804447	0.000000000000000241	Jmjd1c
ENSMUSG00000087177	-1.437307183	0.0000369	E130307A14Rik
ENSMUSG00000062040	-1.435007904	0.000753778	Zfp27
ENSMUSG00000083734	-1.433363922	0.048536295	NA
ENSMUSG00000042359	-1.431395226	0.02157458	Osbpl6
ENSMUSG00000086837	-1.431207717	0.044690153	NA
ENSMUSG00000029202	-1.429960138	0.0000000000492	Pds5a
ENSMUSG00000026156	-1.428575624	0.012312394	B3gat2
ENSMUSG00000034297	-1.428527087	0.0000000000000171	Med13
ENSMUSG00000094487	-1.427265902	0.035155017	NA
ENSMUSG00000028207	-1.426912178	0.00000000000305	Asph
ENSMUSG00000020420	-1.425657151	0.001052975	Zfp607a
ENSMUSG00000065738	-1.425334708	0.019699977	Gm24494
ENSMUSG00000034610	-1.424700984	0.00000000000555	Tut4
ENSMUSG00000022335	-1.423200176	0.000196403	Zfat
ENSMUSG00000081152	-1.422714196	0.008770626	NA
ENSMUSG00000057098	-1.421907294	0.000153025	Ebf1
ENSMUSG00000086629	-1.420196571	0.004959284	2810403D21Rik
ENSMUSG00000027722	-1.419378366	0.005221816	Spata5
ENSMUSG00000033004	-1.416885735	0.0000000000000294	Mycbp2
ENSMUSG00000050944	-1.415861095	0.04664065	Efcab5
ENSMUSG00000074141	-1.415321235	0.004473325	Il4i1
ENSMUSG00000042284	-1.414839569	0.00000539	Itga1
ENSMUSG00000062743	-1.413004734	0.001882842	Zfp677
ENSMUSG00000056919	-1.412384754	0.000000448	Cep162
ENSMUSG00000074519	-1.412044824	0.000107099	Zfp971
ENSMUSG00000043013	-1.41139035	0.0000724	Onecut1
ENSMUSG00000016087	-1.407693513	0.006541151	Fli1
ENSMUSG00000097170	-1.407693231	0.033908298	Gm16982
ENSMUSG00000097793	-1.406811617	0.046713763	NA
[truncated: 5,638 more rows]
