# Supplementary material for: EZH2 deletion does not affect acinar regeneration but restricts progression to pancreatic cancer in mice
Source: JCI Insight. 2024 Dec 31;10(3):e173746. doi: 10.1172/jci.insight.173746 (PMC11948588; doi:10.1172/jci.insight.173746)
Supplement: Supporting data values [file jciinsight-10-173746-s136.xlsx]

## Sheet: Figure 1
		Figure 1D	Control			KRASG12D			KRASG12D EZH2ΔSET				Figure 1E	Control			KRASG12D			KRASG12D EZH2ΔSET
	State 1	Genome %	82.16082	87.1803	81.79003	84.98404	84.27082	85.06129	84.50965	82.42997	84.14566		State	2	3	4	2	3	4	2	3	4
		CpGIsland	0.15528	0.0896	0.13569	0.09693	0.13106	0.12629	0.11389	0.12068	0.1335		Mean log2 gene expression	8.92080317	8.92080317	5.01491188	8.09578389	8.09578389	5.78863743	7.60718949	7.60718949	6.16227834
		RefSeqExon	1.00648	0.92821	0.98949	0.95957	0.97634	0.97243	0.9558	0.971	0.96434			5.01491188	6.14848919	8.49040451	5.71275727	5.71275727	8.31270607	6.16227834	5.83369692	4.55806409
		RefSeqGene	1.02663	0.99701	1.02071	1.01084	1.01157	1.01082	1.00462	1.00885	1.00375			8.49040451	6.61265042	5.58621321	7.4723318	7.20253675	5.73199577	8.110061	7.21859409	5.38809281
		RefSeqTES	1.04292	0.96554	1.0231	0.99363	1.00908	1.00876	0.99692	1.00614	1.00229			5.58621321	8.30779067	3.61724968	5.78863743	7.4723318	4.34813137	4.55806409	7.66854883	5.11307457
		RefSeqTSS	0.45074	0.38897	0.43055	0.39014	0.42854	0.42937	0.40917	0.4229	0.43708			1	7.43398536	5.75290441	8.31270607	7.65346174	2.46410581	4.07224862	7.55634634	4.0256052
		RefSeqTSS2kb	0.70712	0.59068	0.66567	0.61738	0.66499	0.67244	0.64484	0.65749	0.66746			4.77350617	7.29543822	9.58383134	5.73199577	7.37232721	4.69138049	5.59364993	7.36018924	4.41359711
	State 2	Genome %	15.21218	10.58425	15.56698	12.42255	13.03606	12.39922	12.93504	14.82719	13.16587			6.89645899	5.01491188	4.45544074	2.49728437	3.59596752	5.96896353	3.97887931	3.68509415	7.09096163
		CpGIsland	0.16051	0.84939	0.29172	0.54372	0.37128	0.39678	0.53572	0.35638	0.37552			3.30229687	8.49040451	7.28800813	5.40306227	5.78863743	7.25893255	3.63160592	6.16227834	6.25343254
		RefSeqExon	0.40625	0.80969	0.50304	0.57793	0.5022	0.51625	0.63293	0.57412	0.57679			1.86165417	4.77350617	3.46410581	3.389975	8.31270607	9.15367883	6.53280535	8.110061	9.0281613
		RefSeqGene	0.71525	0.84637	0.75354	0.75317	0.75795	0.7553	0.80576	0.79894	0.8049			5.23181527	6.89645899	1.4406427	2.4406427	5.40306227	4.28078345	9.96587084	5.59364993	3.05664167
		RefSeqTES	0.52909	0.96573	0.62221	0.74404	0.63721	0.65657	0.74018	0.69458	0.68594			9.97795923	1.86165417	11.5005761	6.57069902	6.65945378	6.09216265	8.97465042	6.57720578	7.39244236
		RefSeqTSS	0.43629	0.93193	0.52607	0.71506	0.59926	0.62511	0.65839	0.56443	0.56715			9.03810238	8.56297801	3.25162917	10.155477	2.4406427	7.40302418	5.17468397	3.97887931	4.79240351
		RefSeqTSS2kb	0.5545	1.39075	0.68052	0.96494	0.75725	0.81182	0.8725	0.74433	0.74273			3.05329045	5.23181527	9.93060162	8.99827398	8.38335899	2	5.71152892	3.63160592	5.60818701
	State 3	Genome %	2.58149	1.93148	2.54545	2.43518	2.63779	2.46513	2.42632	2.63077	2.60789			5.82901831	8.88705393	8.09430474	4.20244344	6.57069902	6.12258533	8.70743329	7.80160298	9.54892357
		CpGIsland	31.8713	32.74857	30.95238	30.39589	30.31726	32.03492	31.15936	29.74177	30.17834			8.82619046	5.86390895	9.38806222	5.19487008	9.12702646	6.844092	5.38809281	6.53280535	4.5849625
		RefSeqExon	4.18421	4.34164	4.1444	4.14725	4.06184	4.16408	4.16448	4.05205	4.07774			4.896957	10.5299131	3.68824759	8.88185435	6.13745712	8.65136835	11.0131591	8.93439559	9.23491299
		RefSeqGene	1.81817	1.86706	1.81411	1.8398	1.81455	1.83809	1.83732	1.82508	1.8427			11.1357121	7.92648576	10.8886645	4.83659167	10.6526056	9.45883384	7.74988138	5.8560893	3.8812854
		RefSeqTES	2.39245	2.58919	2.51562	2.47132	2.4743	2.38815	2.43112	2.48091	2.48346			7.61477524	8.88531628	6.76659719	11.2504593	8.00499812	4.50259821	7.78980055	10.4856139	9.28617582
		RefSeqTSS	21.30142	24.33627	21.1174	21.89947	20.56208	21.64218	21.84617	20.22768	20.39131			8.33165728	3.10730936	2.6356302	9.35210343	8.92566632	4.49393314	8.27170291	7.88702449	3.76257079
		RefSeqTSS2kb	12.69891	14.73628	13.11166	13.54289	12.58365	12.79013	13.23181	12.51381	12.55433			6.37599979	9.97795923	3.1949875	7.65037605	4.23347991	9.90010487	6.38773171	8.95680136	5.31435474
	State 4	Genome %	0.04552	0.30398	0.09754	0.15822	0.05533	0.07436	0.12899	0.11207	0.08058			6.37310535	7.04040324	7.45029005	7.91537197	10.155477	8.19245004	5.7182727	4.32861398	10.49073
		CpGIsland	55.47745	65.61433	57.14104	69.44882	74.91777	72.18397	60.79921	58.2177	63.54917			1.72330833	9.03810238	5.82494889	7.83947686	6.66760501	6.92761276	3.55629499	9.96587084	6.64420616
		RefSeqExon	7.14926	6.98213	7.06961	7.41608	8.35487	8.31368	7.24572	7.03179	7.77768			5.64816873	9.91535577	4.94409889	6.48353304	8.99827398	3.65042824	5.26307599	7.04871036	3
		RefSeqGene	1.68502	1.69618	1.72473	1.63366	1.57089	1.64012	1.69975	1.72406	1.69286			5.82132377	3.05329045	3.389975	6.23390419	10.1433103	6.66474028	5.94074905	8.97465042	7.68224323
		RefSeqTES	1.94687	1.97726	2.37007	1.87502	2.36752	2.22804	2.15054	2.1314	1.91249			3.86165417	5.82901831	3.7182727	3.86290488	4.20244344	10.6075385	4.07143971	9.794518	3.53577677
		RefSeqTSS	29.44695	30.33321	29.14138	29.27463	33.18632	31.94329	30.22519	31.74176	31.9728			6.11795682	8.82619046	7.03689913	4.8306177	5.19487008	8.13167023	5.11307457	5.17468397	8.05549497
		RefSeqTSS2kb	15.04908	17.50549	16.2601	16.21713	16.19763	16.22338	16.38896	16.47075	16.34306			3.61724968	7.4233135	6.02588689	5.88718515	8.88185435	6.67005947	7.56039857	5.71152892	4.89826438
														2.5849625	4.896957	5.38339454	3.61724968	7.26957304	2.60245164	4.0256052	8.70743329	5.48130494
														3.37985045	11.1357121	2.6356302	4.34813137	6.78819309	7.00573964	3.68824759	7.66881463	6.29174446
														7.18395782	4.08579595	3.93578497	2.91829583	4.83659167	6.59241844	4.16395103	6.6997278	4.81912696
														8.90241007	8.2976931	2.86165417	2.46410581	11.2504593	8.04904512	7.41843124	5.38809281	4.46410581
														1.4406427	9.39822261	2.1949875	3.39989078	1.33333333	3.90072423	8.58762172	11.0131591	3.98376157
														8.5749362	7.98185974	3.65909331	4.40960623	8.41054926	5.84541574	3.87156995	2.86165417	3.60298806
														4.37642767	7.88595889	5.66099786	8.1837014	9.35210343	4.34676324	8.67163984	8.13678744	4.45625975
														6.0794838	10.0385847	5.37591752	7.09352381	8.47920769	5.28254821	4.41359711	8.98501054	4.55747511
														7.37129994	7.61477524	7.79902989	8.99005473	7.65037605	5.14557051	6.14625312	8.40367749	6.6445746
														8.11736829	8.8890187	5.67570949	3.54311887	10.2658327	3.62345491	7.2860888	7.74988138	5.78986578
														6.02490895	8.33165728	5.60028312	8.88083508	7.91537197	4.48373704	8.03839213	9.85437933	4.11881732
														8.83872029	6.37599979	4.04906831	4.69138049	8.76214301	3.43306934	2.96896353	7.78980055	5.97340442
														9.23527206	9.06964959	6.45748142	6.16638691	7.83947686	4.35558731	6.10500267	8.44281641	2.8306177
														8.41472237	4.5445588	2.5849625	7.52768936	6.48353304	3.4155802	7.05283456	8.27170291	3.64554598
														5.14243761	9.18179895	5.30229687	8.25983793	9.66147749	4.28677035	8.77175032	6.38773171	3.389975
														5.75290441	8.16698748	6.85784357	3.389975	4.97345095	4.90474851	9.36984849	9.83310938	4.54795206
														8.08645347	9.2168814	6.15382648	5.96896353	9.3982045	2.57141517	8.28437892	4.39164189	6.02959608
														9.58383134	6.83298738	4.42148087	9.32261265	8.03053356	6.16065235	7.09096163	9.49919562	5.97261274
														6.30572853	8.72589099	5.27259437	8.90812828	9.23713009	5.95552219	6.25343254	8.20468204	4.85072959
														5.14173863	2.99242664	3.16395103	9.43693379	6.97410188	5.71350342	7.78846872	9.16926577	3.79743914
														7.78693608	10.2998917	3.78143197	8.11818971	8.75747219	4.46410581	7.54169008	7.00958599	5.43440332
														6.91552227	6.37310535	4.90376352	7.25893255	3.52832083	4.20244344	9.0281613	8.47063708	4.91857405
														9.44711781	7.90282247	5.93792706	6.2239	10.2416083	3	5.42904506	3.389975	8.0389242
														4.45544074	8.24207944	7.24040201	7.75936573	6.23390419	0.33333333	6.38720143	10.3547581	4.5627501
														4.94409889	9.03688339	6.14283035	7.51092988	8.09216265	4.49728437	4.52074747	5.7182727	4.45544074
														4.05664167	9.24476366	7.98516946	9.15367883	8.76754185	6.43360576	7.81705108	8.27245646	5.15325059
														10.2126751	10.5843767	5.82253518	5.25537159	8.72303594	4.87436043	7.39301145	8.39386848	6.02822795
														2.4406427	3.13077247	4.69582095	6.32552137	9.66074958	2.389975	9.48885037	8.51608222	6.93368173
														6.05260687	5.64816873	3.41597584	5.03322552	10.9118969	4.67872454	3.05664167	9.45461465	3.94429667
														11.6830937	5.82132377	2.96896353	8.22003877	1.26911831	7.04972571	5.33593857	10.7148237	7.11847331
														3.25162917	4.34055801	2.49728437	7.25091387	4.8306177	5.41912928	6.57039097	1.66666667	2.48647721
														6.19257462	10.9516709	3.30229687	9.73099265	5.88718515	4.16794191	10.1209732	5.26307599	3.09513407
														7.28800813	4.14348418	5.57515759	4.28078345	1.26911831	4.42226218	2.72330833	5.94074905	9.0264941
														10.7764066	11.1902655	3.389975	4.4045706	10.9343322	4.17386681	4.76568652	2.96896353	6.10768492
														2.1949875	3.86165417	7.24974698	6.09216265	1.77397603	6.19872992	5.57043018	10.9661047	6.28174834
														11.2588672	6.11795682	5.33321591	10.3337105	10.699835	5.01205787	11.7300717	2.10730936	6.72379891
														3.46410581	3.43306934	8.76699717	2.99242664	3.61724968	8.00770931	4.07143971	11.5173169	4.62576138
														1.72330833	2.5849625	5.95409945	6.07143971	2.91829583	3.83593155	5.9295388	4.07143971	2.72330833
														6.75371333	7.97900719	4.67700397	11.7112697	7.51506484	6.1161995	7.39244236	5.11307457	7.12079707
														6.15785964	4.51739625	5.20841741	2.93578497	3.39989078	6.88291927	10.9682073	3.389975	6.49256501
														7.32459568	8.38670437	7.676432	6.05522418	7.95814835	3.33333333	3.04309434	7.56039857	5.91376088
														7.38456538	3.37985045	5.77720559	7.40302418	3.81981054	5.69352258	10.9570462	3.68824759	6.31307063
														7.74332377	8.74268671	4.59241844	10.9222545	8.56141051	6.30191514	2.10730936	7.43767343	7.15714238
														3.69227187	5.55725406	5.96139017	2	4.40960623	6.6281761	4.79240351	4.29242804	5.62662346
														1.66666667	7.97602374	9.48214079	11.1202715	8.73121943	7.42745484	6.16825231	8.80233569	5.00513835
														5.29468375	2.8306177	6.49561167	2.54795206	4.92575177	5.94092332	4.59241844	4.16395103	5.34576318
														1.4406427	8.64997993	7.44693762	8.5198433	8.25608884	9.77945151	5.60818701	8.7220649	8.18100061
														8.66772288	8.40500046	2.52832083	7.66900236	3.13077247	9.06888	6.89158822	4.97973729	6.88652944
														8.56644218	7.18395782	3.9132602	3.389975	8.1837014	7.69435036	6.62905767	7.86786556	6.69439614
														8.56162932	8.35943247	6.53671511	6.88305732	8.07696134	4.01842748	7.6080364	3.7182727	5.7731182
														3.1949875	8.90241007	5.83881291	3.77995	7.09352381	6.55456917	2.389975	7.45967537	7.50479168
														5.63862646	9.7515507	2.96896353	3.52265203	8.33190582	6.31927585	3.30229687	8.53813234	5.16794191
														9.79819338	6.19354711	7.33018217	6.12258533	8.99005473	5.85654932	5.88061806	7.41843124	4.13077247
														9.76307358	8.5749362	3.54311887	7.03978215	9.93141702	6.29008545	5.02443493	8.13580425	2.83593155
														7.05308679	6.0794838	5.18614024	7.43360911	5.83807364	4.896957	2.95678824	8.58762172	3.52832083
														8.63173849	7.77963953	5.27193619	6.31263417	8.88083508	5.78293243	8.46948782	10.0005441	4.32575997
														10.2610166	6.65674785	2	7.75276333	6.16638691	3.55094832	8.82850248	5.61049348	2.30229687
														4.15637767	7.37129994	1.86165417	0.33333333	8.23164192	5.0762729	8.6312121	8.67163984	3.21461873
														3.45907018	8.08166373	7.18735077	3.16395103	6.89346519	6.42940574	4.38809281	6.14625312	4.68723623
														5.93899454	8.11736829	3.13077247	5.23320889	7.52768936	5.43077388	5.06224443	8.08549716	7.75280167
														6.33321591	6.78001848	2.0826425	4.87317741	7.62549316	6.91229802	9.42870296	6.64879744	6.16738269
														6.31887524	8.12893203	8.51517312	3.60245164	8.25983793	4.73673824	9.61635191	7.2860888	6.25545356
														7.54092287	2.54795206	3.66666667	8.63027907	6.7829065	2.26911831	6.49194808	7.74009993	6.96199261
														4.13928417	6.02490895	3.93792706	8.68667658	8.01731568	12.1932318	8.62753312	8.03839213	5.13171081
														5.04922731	9.22552544	6.11850772	8.57503234	3.389975	6.09675696	3.91043968	6.89617906	8.94074974
														11.1735069	7.66399306	5.79555695	3.90474851	9.32261265	8.10831196	3.1949875	7.81046383	3.46410581
														8.1010277	6.8195463	6.20648686	5.21656842	7.59648574	9.3583469	6.01084874	2.96896353	4.99758712
														4.43497389	8.83872029	1.33333333	9.36615891	6.83622046	6.89373985	6.61999858	6.10500267	3.90474851
														8.01670013	9.23527206	6.74831018	9.5367662	8.90812828	6.76902542	5.8055552	9.18246111	5.52957155
														3.01479804	10.3315693	6.58707119	6.76921221	9.43693379	7.71698569	6.66740723	7.35578563	6.02893323
														7.91605869	8.41472237	6.52820341	5.85455021	10.5586524	5.95143612	7.0278853	7.05283456	5.20651074
														8.71082772	2.87156995	3.32575997	9.79892341	8.11818971	6.94978643	3.74293956	8.77175032	8.29461913
														4.52090648	9.21218372	5.6757959	8.68582501	3.11328333	3.64160417	12.2914375	9.36984849	4.84622465
														11.5005761	3.85693481	3.60245164	10.2979512	9.28549186	4.40960623	10.7952659	10.1663902	5.14868314
														9.31029494	8.2032177	9.3172296	4.23376882	4.0256052	3.23347991	8.48799998	8.28437892	5.62095579
														6.7792298	9.95829432	6.85920625	3.62345491	8.19242767	3.49393314	1.66666667	3.9749375	4.39122571
														4.73112378	6.81258402	0	6.05711107	6.52943491	3.1949875	1.48647721	8.90277686	3.08892885
														7.02254289	5.14243761	4.36292941	6.16870203	9.90876146	10.1364836	8.06752289	3.24659354	3.23808184
														8.44853781	5.75290441	8.26371566	5.84267557	7.09685184	6.5659839	8.332521	7.99893597	6.74900629
														5.12012234	6.40203287	1.52832083	7.04252374	7.25893255	3.85408081	5.26911831	9.69767371	5.70109594
														8.24255155	7.39661954	7.56666469	3.79743914	6.2239	2.48647721	9.70719856	6.8514528	3.48647721
														3.1949875	8.08645347	1.1949875	5.63091084	7.25741241	5.78113131	11.9872744	7.09096163	1.33333333
														3.66666667	7.71039793	4.2205927	11.9985888	7.75955055	9.2429297	9.54892357	6.25343254	5.56362367
														2.89080845	8.69772906	3.36248761	11.0129602	7.75936573	4.09009844	7.03489142	7.08912398	3.90474851
														2.30229687	7.93616954	4.32240875	8.73028558	7.80452362	6.97382956	4.20704537	9.80609114	5.376374
														9.73522138	6.02822795	8.96270965	2.389975	8.36594952	7.52852442	6.76667096	7.51484007	3.95058301
														2.46410581	8.85454183	3.93792706	6.844092	7.51092988	5.55180631	8.27957474	7.78846872	6.56792731
														3.23808184	12.5972756	4.46410581	8.07979159	5.73201498	5.99367735	4.55094832	7.83390229	2.389975
														3.25162917	6.09684247	4.16794191	3.30229687	8.18780534	7.72508176	8.31842944	8.39065435	7.18767218
														9.93060162	6.71626643	3.65042824	8.81412383	12.7207298	7.60552946	3.74293956	7.54169008	3.04309434
														9.01076333	9.49085281	4.49861834	7.8502953	6.1874365	7.79841096	4.15314387	5.85755687	6.37717179
														5.43758039	9.82367442	5.53534307	8.65136835	7.06515411	4.5403787	2.96896353	8.16590254	7.5924365
														2.16395103	7.0606623	9.51475527	3.77995	10.5142761	3.92821162	4.30827083	12.3414403	5.47890385
														6.21063865	10.2449425	1.72330833	9.82505543	10.4680576	7.0679356	9.53898301	5.8947153	5.1098854
														4.30628775	9.58383134	7.68245198	11.2188437	7.08305634	6.14704287	4.15314387	6.50399989	4.20978554
														7.90485772	11.1808476	8.07047339	7.31375324	10.203666	7.93428991	9.78826181	11.4478902	6.88898172
														5.81792835	9.29243347	4.43306934	9.45883384	9.15367883	5.08946526	2.10730936	10.7497578	8.24695263
														8.09430474	7.07201414	9.35940915	7.3083962	11.4409326	7.88088164	5.55392603	7.03029247	3.30229687
														9.38806222	7.31889036	5.73785331	7.23003116	8.85750113	7.54821366	4.5849625	10.1059831	4.72247272
														9.24213748	8.47148175	6.10636919	8.82635164	7.10495732	9.50952237	9.23491299	9.0281613	5.01291585
														10.2616134	12.0003029	7.68270655	5.17874907	7.59860802	2.09513407	9.03399642	11.2493933	5.50127525
														5.83529119	7.73158722	2.05664167	5.96115157	8.23752102	5.47743784	10.5711232	8.57162688	4.26965472
														9.94559264	6.30572853	6.5425018	8.67512653	12.2778804	5.0256052	7.10659044	7.06423606	9.16430433
														7.84061853	8.54727944	8.29108883	4.84395626	7.64783833	3.49728437	3.45544074	7.71489936	6.98102856
														6.15327861	5.14173863	4.03442927	8.3877314	6.32552137	6.16191166	6.85689035	8.14192474	6.4345163
														5.32072434	7.78693608	7.51040971	4.50259821	8.67942534	3.30229687	4.76616407	12.1706855	7.76045885
														3.68824759	6.91552227	5.59820631	3.26911831	5.03322552	4.7503955	3.8812854	7.15727534	4.3453912
														9.80507519	9.44711781	6.10010262	1.86165417	8.22003877	7.41022887	9.43079101	6.38720143	4.40800056
														8.17131577	8.41171005	3.48373704	4.48510907	7.25091387	4.69227187	8.33770962	8.57814879	6.7540255
														6.58723676	8.22704558	6.73859947	9.35940044	9.73099265	4.79095502	5.66593231	4.52074747	7.36209811
														10.0048268	10.2126751	3.6356302	2.26911831	6.09216265	5.26236211	7.78837045	7.81705108	4.59596752
														5.97930849	4.96353226	4.35893853	1.52832083	8.30838065	3.42226218	9.47962642	7.39301145	6.555408
														5.77519552	6.48568673	9.81767059	9.9297192	8.34758094	3.82726648	5.94943502	9.48885037	3.54795206
														5.55441281	7.96300197	0.33333333	0.66666667	10.3337105	3.37642767	9.84215544	6.57039097	4.98047149
														4.76640267	11.6830937	9.87490431	4.74173581	2.99242664	2.77995	5.73841936	8.01104577	7.03903511
														7.56097948	3.25162917	8.39156409	4.49393314	5.3109843	3.0762729	9.28617582	8.26160574	3.77995
														7.33512046	6.19257462	7.27241638	9.90010487	6.6864552	4.45544074	9.9689031	10.1209732	5.50313463
														5.63314651	6.74821728	8.4394945	2.52832083	8.10961936	7.9730253	5.93792706	2.72330833	9.62874876
														9.161781	10.7764066	4.00745594	9.04248143	6.07143971	6.22473076	1.93578497	4.76568652	6.32931004
														11.6060022	2.1949875	2.96896353	6.46377024	11.7112697	4.0640976	10.130239	6.44301798	4.35893853
														2.96896353	11.2588672	6.21878967	3.80595084	2.93578497	6.22821987	6.77803871	8.34505178	9.00947614
														10.985271	8.41982315	2.05664167	6.50691381	6.05522418	2.56911971	6.06221542	5.57043018	8.71520845
														9.30286004	8.67351611	4.72455905	6.0512104	7.41988148	4.00745594	6.37373657	11.7300717	7.51196854
														8.94193426	10.71773	9.09023828	8.09933162	10.9222545	5.61290384	3.76257079	4.07143971	3.81707037
														8.22871609	3.46410581	2.52832083	4.07466722	2	1.72330833	9.90682877	5.9295388	4.94390103
														10.8009756	5.39866243	6.04450116	2.4406427	11.1202715	7.06249822	8.04591086	6.77773592	4.65405768
														2.52832083	8.40491	1.72330833	9.49377225	8.73305426	6.26869042	6.36746195	10.9682073	6.24974698
														3.99242664	7.81487236	9.03712964	8.16758495	8.75309247	3.87156995	6.89524934	3.04309434	3.73810637
														5.3097528	8.36167512	8.49469445	6.21887462	11.1698789	3.39989078	5.26854771	10.9570462	8.92459316
														10.8584726	9.24767322	9.7311473	5.74353406	2.54795206	7.3814208	5.12064792	8.67406683	5.51040971
														4.52832083	9.51304702	9.58592902	8.19245004	5.70840388	8.46047453	9.59456394	8.70714169	4.96896353
														9.85052373	8.62000067	3.4726175	9.44194934	8.5198433	4.00745594	7.55302202	10.8945185	2.26045324
														10.8886645	7.51046683	4.82448403	8.73531402	7.66900236	3.90474851	7.71181876	2.10730936	3.86290488
														8.109038	1.72330833	8.01657166	10.0176608	8.27533737	6.86491033	6.35243124	5.59180151	5.87373112
														1.96896353	11.6097255	2.52832083	5.58449264	9.4935354	7.40915988	9.35765944	8.4830566	7.37680742
														7.82635329	6.74142498	6.52693932	3.90474851	8.5171059	7.81392433	6.92958977	7.89587846	4.49224873
														8.80609212	8.3944065	4.17157135	0.66666667	8.60188739	5.29472351	11.4210055	8.21433687	9.76469201
														6.76659719	6.75371333	9.61792185	10.4593873	7.71400088	7.98187599	3.88725937	9.61304797	6.69930632
														2.89080845	11.4929968	10.2475414	6.92761276	8.30627222	3.87156995	10.7578089	8.93870894	9.53638887
														2.6356302	9.31763534	5.90988686	6.44852906	3.389975	7.69664489	8.88937311	8.7913419	7.40525981
														14.0603319	5.74359972	1.86165417	5.46678193	11.5825613	5.93486791	8.87284681	8.10413309	8.61385483
														2.8306177	9.72728838	7.09516154	3.65042824	6.49597807	3	9.82222495	9.20842397	4.4662479
														3.3453912	6.6690602	3.44661667	9.9848745	8.25638017	6.93106562	6.83944444	11.8286253	6.86898004
														8.51436416	8.70937928	0.33333333	7.96325153	6.88305732	2.96896353	3.80595084	7.46985671	6.71698569
														9.20439578	11.4711089	3.55747511	6.71260389	11.5904804	5.34881398	4.67110756	8.07320114	3.04309434
														7.20828419	8.70501423	7.8086375	8.25535621	9.51322271	8.34209061	6.83801583	6.16825231	7.85638985
														3.90474851	6.40568297	4.36447252	8.09740459	5.96554662	3.52957155	9.95944451	11.3492408	5.60758999
														10.3896053	7.32459568	1.52832083	10.1818038	9.62139523	5.51991186	9.99839548	9.46769388	9.62692819
														8.05536429	6.87508407	0.33333333	8.69455197	5.945383	5.16395103	5.31435474	5.88453828	5.65405768
														9.6908163	7.24020709	7.74017492	7.45078174	8.83666059	4.03091905	9.87601928	9.41973934	9.3316699
														2.26911831	7.31298236	5.70816162	6.66474028	11.3845236	4.90135525	10.49073	6.03758164	5.25826235
														9.98912796	9.2228619	4.49728437	5.37990374	8.70962638	5.92958977	7.13990171	8.49458578	1
														7.3129759	6.24676927	4.55923988	5.17140697	6.66618671	6.10382151	8.10045165	11.1318098	6.90814131
														8.49060694	8.46582048	5.49389111	8.40098065	3.52265203	5.56637954	4.20978554	8.52667168	4.90474851
														1.26911831	9.88737198	8.02791776	7.81692388	7.03978215	5.88502782	8.13501839	7.08392917	1.66666667
														6.13784843	10.166825	5.34554862	7.58568027	7.43360911	6.92045648	6.64420616	4.59241844	7.22612669
														7.25649318	9.02407464	6.16620257	5.70442472	6.31263417	2.46410581	4.49258609	6.89158822	7.67713278
														9.70719352	5.3539029	5.05815253	8.30558279	6.9512169	7.41947792	3	7.07832353	7.33672613
														4.1221074	9.6771556	7.94672441	9.33452231	7.39377202	1.52832083	14.55343	6.62905767	2.60245164
														8.44093796	4.32192809	5.30354758	7.2346783	9.17182744	3.13077247	2.54795206	7.03564875	2.15314387
														9.01208974	7.6148873	2.05664167	11.4694392	6.01291585	5.07911979	1.96896353	7.36052991	5.77428119
														3.1949875	8.68542228	8.77572546	2.25162917	8.51940753	6.63223694	6.06347424	9.24714616	4.22281394
														3.81223718	10.9760173	4.64640396	11.0365231	10.1373295	6.12073927	9.14236049	6.36001573	4.9132602
														4.77659878	8.35295282	8.72064187	9.72854716	10.5045247	5.87164662	7.58250701	8.50390505	9.73195184
														7.65816784	8.01719644	3.389975	8.9307376	2.83593155	4.90324335	4.8306177	10.2460464	6.75386944
														6.28823939	8.17200772	4.59378657	9.71901982	9.36527721	3.29472351	10.5681673	10.1515246	3.16395103
														3.07466722	9.45425321	3.94324091	4.24207272	4.5403787	7.99311015	10.0022668	3	2.55747511
														4.43306934	8.87854537	9.06043922	4.04309434	9.68650137	3.25162917	3.77995	9.14378211	8.91045661
														5.84798942	7.74332377	5.791544	4.76830722	3.92930085	5.83659167	9.83251844	5.18093002	4.04309434
														3.46410581	3.69227187	8.3393405	10.5867605	7.67635335	4.77697229	6.88053341	9.5717328	5.85124976
														12.547152	8.9145003	7.09214561	5.08579595	8.86685059	8.73258282	5.87086019	4.73209825	3.91829583
														2.79743914	1.66666667	8.03861417	9.97834308	10.7701958	3.93147196	7.89487969	7.62770188	4.04523643
														3.1949875	7.1171638	6.21918059	10.6075385	3.90474851	4.32575997	11.7805899	8.80940793	9.28095188
														7.45029005	6.0211036	2.86165417	6.94026949	8.49064459	7.42509901	3.05664167	10.3415247	6.21433687
														8.56708096	9.63515269	0.77397603	4.23808184	8.52560076	4.30827083	5.36746195	3.66478448	7.09397064
														3.78986578	0.86165417	6.48149101	8.13167023	8.1170747	4.14764783	6.00513835	8.50138197	5.45035909
														3	4.32192809	1.33333333	2.30229687	9.59834022	3.40960623	7.68224323	8.52004252	10.9356013
														5.56465897	8.76748535	6.07597224	6.67005947	9.27919454	2.33333333	9.7146029	7.36205405	1.86165417
														7.06584809	9.68121627	6.83642672	3.81707037	7.75276333	7.11038328	3.92821162	9.42708356	3.5849625
														5.82494889	2.86165417	7.503776	2.60245164	0.33333333	7.90308474	8.78789916	9.29362568	1.86165417
														5.86259251	5.7119031	16.6950011	14.4185591	8.68232201	2.6356302	9.02448561	7.6080364	8.98823429
														7.11793386	1.4406427	7.57284603	2.26911831	3.16395103	7.14283035	3.4662479	2.389975	5.50102678
														4.94409889	8.66772288	4.99367735	2.40960623	7.14635208	4.9810214	2.389975	8.66618545	4.91571467
														6.37856976	8.3409025	10.2537707	8.26750539	5.92296932	5.8811257	4.35491425	3.30229687	9.08116757
														4.74891353	7.12159054	9.00656082	6.09627968	9.95852475	4.09973601	7.48451842	7.61534453	8.62658351
														9.63562831	9.01775087	7.95477003	9.11452806	2.6356302	8.92985378	6.55370334	6.47828948	8.9421267
														1.26911831	8.56162932	3.70976101	6.38725391	3.67872454	5.70571192	5.86725693	9.792198	9.37676847
														8.98760791	3.1949875	10.2647959	9.12799572	8.5633925	3.81015085	4.08892885	4.11550458	5.36018924
														9.88851214	5.63862646	6.9774352	7.28136016	9.85787423	4.44326545	5.7954896	4.60338998	2.91829583
														7.08096693	5.34527669	11.9223207	4.23116232	4.14764783	2.70976101	3.46410581	8.4917444	6.28031666
														3.389975	9.30144044	8.78935675	4.7577376	5.23320889	3.42923746	12.251221	9.6395653	5.74137787
														2.05664167	9.61822002	8.40564946	10.6623193	4.87317741	3.66478448	4.2205927	3.8691101	8.1550394
														4.28411148	3.49728437	7.48754228	3.52643865	3.60245164	7.01470064	7.93866381	5.88061806	7.34199794
														2.72330833	5.90538544	5.34367064	4.70674596	8.63027907	1.86165417	3.95058301	5.02443493	6.4438431
														5.98973554	10.7337188	8.58255481	9.86432115	8.53691375	3.04309434	7.53260902	2.95678824	4.40699428
														7.77042682	8.4112197	8.29326131	0.66666667	7.23880642	5.65653712	3.53577677	8.46948782	9.0858159
														5.25162917	8.68222458	6.23599755	10.4848485	8.80635368	9.32793396	7.72063234	8.48578419	2.389975
														8.49174869	13.0173944	5.16093599	9.92165739	8.68667658	8.79913292	5.37819558	7.54637123	10.2751203
														7.22804864	5.36971229	7.21301051	7.99661265	8.57503234	3.25162917	8.05549497	8.87506088	5.84759669
														7.03689913	9.48738422	9.03861932	7.03630072	3.90474851	8.56625308	5.96962838	8.82850248	3.15314387
														3.42614982	6.62828638	7.32936924	5.57287997	5.21656842	8.57945701	3.01479804	8.6312121	7.36449939
														4.66478448	8.89538173	4.32575997	8.27150474	5.27818171	6.05758001	2.77397603	4.38809281	3.97195979
														9.37241289	8.94195132	8.23323205	12.1136917	9.10398679	6.50028063	3.36425238	5.06224443	3.6741226
														7.18786182	8.68653177	7.76285249	8.13965998	9.72894142	4.36292941	6.9324863	5.98485328	3.13077247
														6.02588689	8.83117692	8.56308662	1.4406427	2.6356302	4.85423981	7.91374068	9.11194819	7.78674453
														5.89608344	11.7391776	6.69878495	4.77048817	4.66760501	5.18378259	4.78877407	9.55946212	3.98376157
														4.84864326	8.48307323	6.36128095	6.09973601	11.325923	8.08731236	7.14522681	3.30229687	4.13291456
														4.8528069	4.72330833	8.59928659	3.70976101	8.81374583	3.79743914	4.89826438	5.66892145	4.13646365
														7.10604705	10.4199777	1.77397603	7.16142276	8.10998903	9.58934126	6.55075694	11.7420147	8.35611836
														4.44661667	4.09973601	9.31569733	9.52199311	12.9995434	5.35810291	6.90988686	8.69492316	5.39239531
														4.35558731	7.77900983	4.68824759	4.29242804	6.04859099	6.17111146	5.48130494	12.8808042	8.11152141
														5.949013	6.60308857	5.33012331	8.77850877	9.48059898	4.59487828	6.29174446	6.71919254	5.51571184
														5.71334363	8.22082275	8.64858189	9.15966387	6.75054576	1.52832083	6.286932	9.45085374	5.68824759
														2.6356302	8.08729917	6.59976054	4.32072434	8.75218083	6.43037824	9.86657043	6.76042149	6.51503341
														2.4406427	5.37341263	4.8622213	2.40315112	8.93976482	6.71785727	4.81912696	8.53356146	4.81145587
														8.44460841	8.24910242	10.0537676	5.66570444	9.28034531	8.60289936	8.43735326	8.68961214	2.86165417
														6.41427972	5.99230922	4.59596752	7.00573964	8.96850522	6.82659342	9.71166222	8.68163501	3.8306177
														5.38339454	7.93443999	5.38240164	6.33949606	12.0196052	4.23808184	7.19924932	8.93641712	5.25287988
														8.67334984	7.9715861	9.28749889	5.47753571	8.6315861	6.44061335	4.46410581	11.6150626	4.8306177
														8.53383678	9.41837414	6.07585945	3.04309434	10.2128373	3.23808184	3.60298806	8.19923341	5.03845628
														6.49248596	4.58238133	4.15314387	4.1221074	3.52832083	6.95381681	2.8306177	4.53823661	2.1949875
														9.77865754	7.65091659	6.78326076	6.22241557	7.76785571	8.60814098	4.45625975	9.97769217	7.61818536
														9.75100815	7.68502904	8.58582332	1.77397603	6.10259001	4.75422738	7.77794884	3.81707037	5.06358355
														3.61724968	7.84186424	7.10003781	12.4219044	8.03561122	6.01620486	4.55747511	7.51391945	2.66666667
														5.90108491	10.8446485	12.006611	4.14068826	8.25162305	5.04683676	8.36761123	6.35652172	4.73607812
														8.27341292	10.158268	5.2205927	8.41641147	5.3048729	6.28174834	10.1740056	7.84409898	4.65478029
														0.66666667	9.77999754	2.96896353	3.8306177	8.57788259	3.1949875	3.52074747	8.27094486	4.09513407
														7.86792872	4.72455905	3.81707037	7.78555854	6.76921221	6.21910615	7.38200142	5.24827795	5.22974454
														2.10730936	6.50601023	6.90225527	8.46274095	7.98956439	6.61653352	7.79690772	8.29241431	5.38662378
														2.5849625	8.4379458	9.37002316	1.52832083	7.89013634	4.77247087	5.20367493	6.49194808	5.55923988
														7.81586015	5.80823586	9.06753293	6.59241844	9.28658904	9.93075794	6.6445746	8.10263697	7.92044227
														3.30827083	9.76452188	6.35905158	2.70976101	4.70706991	4.7577376	4.77350617	7.81936272	3.46410581
														9.41468862	7.1706717	6.13690544	4.78217124	8.07951179	1	4.96139017	9.15173422	5.13646365
														8.06960316	10.5249042	9.01616739	8.04904512	7.64816873	1.1949875	6.51229488	3.26045324	4.21461873
														7.42214476	10.0978633	1.86165417	0.52832083	7.9880491	9.56499621	4.70177855	8.11847098	10.4178726
														2.6356302	9.87515256	7.87836925	3.90072423	10.9652941	6.99296166	4.49728437	7.7250519	5.94305509
														3.93578497	8.89618109	8.97526959	2	9.89044034	2.79743914	5.78986578	8.47651523	6.07466722
														7.57799815	8.4688626	8.29861037	4.6612354	9.6645334	5.93011617	7.66978137	10.9310868	8.72097037
														3.73322411	8.2381042	9.58551462	5.49224873	4.77397603	6.10205617	4.90302794	9.90174345	3.23808184
														4.9132602	6.83643027	9.04471686	2.33333333	4.07052805	3.97345095	5.12401628	9.497	4.76773665
														9.70987638	7.05308679	6.13494186	7.01296005	7.03130251	3.45544074	3.88577282	4.79958123	1.4406427
														10.6047693	8.24250722	2	5.84541574	8.42006944	4.20978554	6.02701202	6.78310526	5.41260249
														9.25381081	8.63173849	7.92560002	6.20490328	5.85455021	9.28118677	4.11881732	8.59115534	7.59702037
														5.46957593	7.12588795	7.04177758	5.93751361	9.79892341	5.43592334	6.76515767	6.35590773	3.49393314
														4.6955999	10.3160258	6.9303537	6.67354968	7.19803408	2.8812854	4.13077247	9.78767607	6.20803192
														5.39866243	12.4269594	8.50641792	4.34676324	10.9882172	1.52832083	1.52832083	7.20179274	5.45270057
														8.05487227	8.08940122	7.07774215	5.50738413	10.0573092	3.84053348	8.34077459	10.7486592	7.66737013
														9.55073654	8.87236663	12.1489046	5.28254821	10.0324719	10.9448969	6.58963168	9.94394345	6.45407261
														1.33333333	6.1027056	10.4590431	9.77009502	8.8819776	3.64554598	6.61134836	10.037983	3.40960623
														2.8306177	6.53142209	6.76229269	5.14557051	8.2888161	9.0679824	5.97340442	8.7978169	4.82066365
														2.86165417	4.69824584	4.75128249	8.16643956	8.37579662	3.69227187	8.76724824	8.6639177	6.88298245
														6.77641483	10.4979489	3.16395103	9.66515037	6.54197903	5.84155216	7.86171012	8.32984123	3.4406427
														6.36383934	8.00544113	4.5047403	7.09965549	7.37073585	4.05580605	6.21025494	6.81705159	7.174296
														7.45605513	9.48624908	10.1823454	4.23304621	8.08137117	9.11643193	10.0565592	7.29766025	9.19318822
														7.56496505	5.79807607	3.33333333	3.62345491	8.68582501	8.28017954	9.71080413	8.09029243	3.52832083
														8.16086509	8.59935115	7.67966288	4.48373704	3.99242664	9.44285602	4.16059981	8.62753312	3.52360148
														4.15177574	6.46311522	3.389975	3.4155802	7.0401333	9.37677267	5.65900385	3.30229687	7.11258709
														5.22827693	9.133237	5.90176946	8.19811838	10.0701419	3.35893853	8.97707488	7.3854705	6.48373704
														5.73404127	9.86486859	7.96540711	11.1809419	3.08579595	6.32575997	6.03995776	10.0274448	16.003211
														2.1949875	8.33690214	4.896957	3.41912928	11.9788292	8.31072798	6.48647987	1.33333333	4.52643865
														9.68058335	8.43410873	5.56649252	4.28677035	8.42359883	4.90072423	5.46791479	11.7764416	7.67643806
														8.10128412	10.7021324	2.70976101	9.41985591	8.85800037	9.59619823	6.90292244	5.00722468	8.91457518
														2.25162917	5.92821162	9.28378495	2.1949875	6.16720392	3.76180074	4.0640976	8.1376225	4.75371333
														7.59743896	9.56604376	2	7.9731929	6.45605939	3.23808184	7.14650885	8.88268885	8.92544417
														3.65909331	8.60474751	4.44809864	8.18409857	4.27657425	10.2680452	4.20978554	5.51083604	10.0032199
														9.40621535	5.95486374	3.64554598	7.86885038	10.7017138	5.93449176	7.76908445	7.20715628	5.76016329
														6.48687996	4.16395103	2.4406427	4.90474851	8.24338437	2.30628775	3.19310531	3.5849625	7.95595363
														2.13077247	8.75362416	8.91539837	8.48649638	9.46953744	7.31963555	9.31119952	10.4953635	9.37200686
														6.95413476	12.1517123	8.61386406	10.576535	6.06471375	4.04906831	7.14552172	8.10556832	8.46801878
														8.41119642	9.14835037	6.10856398	2.57141517	8.69430636	5.03120796	8.58589901	9.33629474	9.8301985
														7.41543175	12.576252	7.6281284	7.29631116	6.39868165	4.65405768	7.56850138	5.97183143	8.43722771
														3.04309434	3.92821162	9.40392387	8.58376684	9.16562422	2.30229687	2.8306177	8.4385691	9.77070781
														6.34034292	7.63804418	6.53917495	4.389975	9.84223107	3.24827795	3.64554598	6.81916437	3.5849625
														2.76180074	6.04623726	3.73322411	5.7571361	8.38930319	7.57109108	7.50142271	8.81192577	10.442268
														9.23496784	5.95887096	7.28762245	3.2712604	8.20858262	1.33333333	3.25162917	9.77653939	12.2643267
														3.71061899	3.16395103	7.91851714	6.16065235	10.8039421	3.22414178	5.28599367	8.27027121	9.0026521
														7.79848488	6.60952243	9.34300972	5.30627222	6.53162619	5.89908875	9.74858814	8.28608263	3.20978554
														4.29012157	10.0407711	6.69009623	5.42391827	9.96562968	5.86407447	10.3245326	10.8614157	9.11611451
														1.33333333	9.53422708	4.20490328	6.67826722	9.45860237	3.1949875	9.09613407	6.79681816	3.72330833
														7.33561825	8.20291507	5.75579064	9.27485885	6.11558825	1.33333333	6.24381721	10.0644821	8.30092933
														3.05664167	8.99041414	3.79743914	8.32455872	4.65478029	8.70125324	2.8691101	9.25297362	6.00825725
														3.60245164	7.1225768	6.90934891	5.65691168	9.03841825	8.27620898	6.38699474	6.1760089	10.476922
														15.223678	10.3103109	1	5.83394573	10.0715934	5.3671611	8.44795682	4.73307074	5.53351726
														7.39627354	10.5260925	4.65574209	4.28599367	12.0295343	5.42245731	3.02915428	8.99974263	6.54922776
														2.33333333	7.95948694	5.93179339	5.95552219	9.39625119	3.49728437	2.48647721	10.0262914	7.52974595
														6.19263853	9.00126148	9.31205752	7.33611096	12.7883467	3.16395103	3.25162917	11.6643852	7.49107274
														2	5.35324156	8.07825591	4.11328333	4.23347991	10.6716285	6.5878693	9.45720672	10.1325685
														9.15210414	11.5504063	9.58741937	2.05664167	7.7541081	9.34469061	6.60067047	12.8818278	12.0046031
														2.95678824	9.46203068	2.79743914	5.71350342	6.83094535	5.24596036	7.67490177	3.32575997	8.39617923
														1.77397603	8.09551733	2.6356302	8.61129768	5.67110756	5.46222362	7.23844399	7.1523534	9.1934775
														11.1743354	3.71061899	4.74891353	5.61244409	3.65909331	2.93578497	4.22590655	6.42354736	7.47408286
														6.97470166	9.01011272	6.49667803	7.10000243	6.66456343	5.21970132	5.47495173	3.8691101	8.76548117
														2.65526143	6.89870618	7.40814818	6.674592	10.3042873	8.00462898	3.389975	7.0313704	11.1534038
														4.6356302	6.79001449	7.38221897	3.20490328	9.23922316	2.4406427	9.54437579	9.92430239	8.51951452
														3.7119031	6.89113983	6.32991643	2.77397603	8.41724709	6.24939762	7.86308065	9.07861792	9.09252511
														6.16586486	8.84758819	7.33812853	8.34992282	9.11751195	3.37642767	3.19623821	8.50970903	7.02088584
														8.26755863	9.10370172	11.0400541	6.60327697	7.52593699	5.62345491	7.68503053	9.05205074	9.26051152
														4.35108238	9.61133337	6.29572434	6.29572434	9.86666892	6.56154635	4.54795206	7.72661855	9.63058414
														3.84118732	10.6941963		4.46410581	10.5559755	5.19026815	6.56801516	9.8143906	10.8240409
														5.66099786	9.94458682		8.77035256	8.12086877	3.52832083	10.0364557	10.4658792	5.10542718
														5.3141715	7.96460159		8.32465312	9.18387515	8.14225495	10.3276367	8.31965124	7.62321502
														4.85598536	8.44112602		6.14020606	4.9132602	3.389975	6.02959608	9.96835413	9.1901044
														7.26652128	6.25578562		10.0642646	11.7585567	6.95490605	4.82852592	5.7119031	3.51563149
														9.19001018	3.4406427		10.3881116	9.47895824	5.19874933	7.21113087	11.3618907	5.52565222
														9.15380826	8.46173928		2.54795206	8.37809991	11.1233166	7.05595426	9.35151455	8.50657377
														6.93950555	8.1647328		6.15911573	4.26494066	6.98811362	6.35626992	8.16887961	8.64090533
														8.86407447	9.99557419		8.64790426	9.00983655	11.1696588	8.60092396	3.10730936	8.28502743
														7.11170663	7.92280495		2.03617482	6.69938516	5.15785964	6.45719082	3.3453912	6.82355296
														4.53823661	8.89879152		2.60245164	6.38893924	3.74293956	8.45626521	8.96182643	8.62146032
														9.03052752	7.08782575		7.9369563	6.73915833	2.8306177	6.65374119	6.20053949	7.78501575
														7.17327606	8.80191924		7.1410123	8.8183519	4.90474851	7.41169076	8.29305954	4.51110991
														8.2381288	9.51822399		4.20244344	9.09415384	1.96896353	2.389975	6.4553041	7.0485941
														5.37591752	9.39518897		7.38488787	8.70226647	5.21311357	5.96654672	8.92694643	3.05664167
														2.6356302	10.2610166		3.72247272	10.9423965	7.89127152	5.4867333	9.17264951	8.69540586
														9.16001869	9.82240436		7.86786896	10.0080282	8.59441332	9.50610732	8.60459373	7.31105372
														9.30075927	10.1669617		3.15314387	8.23994207	6.52065801	3.389975	10.7844077	8.7257256
														7.12787893	13.1220355		9.08496107	16.1051963	5.62805684	7.60240499	9.98415746	7.05420666
														9.71197946	9.04040759		7.06585789	8.73897872	7.74751925	4.45762169	8.12316184	8.61838315
														2.96896353	10.7728498		4.5627501	7.1805543	2.389975	3.26911831	16.1624936	8.78503376
														7.82953454	6.58640834		8.19496105	3.69227187	6.17874907	3.13077247	1.54795206	8.71595013
														4.96139017	10.7215862		7.44061335	8.57215573	6.16051573	1.93578497	8.58207094	5.56911971
														4.44809864	4.15637767		3	8.11920329	2.86165417	4.15177574	6.78226213	9.04237687
														5.36639447	3.45907018		3.43306934	9.96754721	1.33333333	15.0049536	2.93578497	6.17826307
														2.52832083	5.93899454		7.53231438	7.89805184	4.23808184	8.53466841	8.34254575	5.59378657
														4.43306934	6.33321591		3.77397603	8.8543201	7.34310473	7.68003614	7.44709421	10.438303
														8.17963201	6.62573042		5.80029315	7.22358896	8.90375476	3.13077247	9.83221965	9.10010218
														4.65042824	9.03671622		9.72102416	8.60412681	2.77397603	6.72907225	7.66327932	8.16346771
														4.96670402	8.5310758		10.509452	9.54059247	3.52074747	1.72330833	8.68370953	8.4037301
														10.5404514	9.64847577		9.75019935	9.17313218	5.96849368	9.36403042	7.02864165	9.84991505
														3.66478448	5.1221074		5.04309434	10.2979512	5.30354758	3.04309434	8.51573723	6.53574064
														7.79902989	6.31887524		3.74293956	10.1051199	6.59979849	6.3170949	9.65297974	8.93076311
														3.57141517	8.28246124		5.73438241	2.1949875	16.1939401	11.9603099	9.93724627	8.63252924
														8.71295368	9.59353251		7.96872086	10.3188073	7.67653866	8.12404073	10.3194025	8.89146561
														3.90014657	12.5072955		10.0002036	13.2898897	4.57141517	10.0580349	10.0603864	2.8306177
														4.67389135	9.30081245		0	9.68613507	2.60245164	3.56449565	3.49728437	7.26301043
														9.36891643	7.49704949		6.23722232	11.9901513		10.8779271	9.9996662	9.44542538
														4.65024605	8.27020571		3.26911831	6.61267094		7.05198159	12.8542618	9.08004292
														8.83680759	8.21624624		0.33333333	10.8994867		3.46979698	9.10140048	8.57294587
														6.82178904	7.69907229		6.70835342	4.23376882		5.76136704	10.6639033	4.32766452
														5.39866243	9.58860117		6.94992386	3.62345491		4.87250829	6.49269344	8.56742444
														7.58149386	6.18518259		7.90704857	6.05711107		9.45968925	10.56568	5.71152892
														4.79958123	7.54092287		7.3510921	6.16870203		6.14197902	3.91043968	9.77191786
														5.67570949	4.13928417		4.23304621	5.98570068		8.24508714	3.1949875	9.58761943
														6.94236795	8.35613107		5.27911076	9.30362242		2.1949875	6.01084874	10.292287
														7.74233307	7.73561661		8.94663371	8.54309903		2.52832083	6.61999858	8.50956983
														5.60028312	11.1908766		4.67005947	9.53061274		0.66666667	6.41054457	9.93204151
														4.09973601	8.17321224		3.83659167	5.46222362		5.97261274	4.69227187	8.83861106
														7.78916576	9.07876183		9.68210624	8.75914882		4.389975	8.98683043	8.26875163
														8.83543457	5.04922731		8.13020345	9.76785096		7.04538669	8.35510732	4.84444324
														5.81284399	5.63773889		3.49326009	12.6175529		7.40782923	9.69127385	5.74419028
														4.04906831	8.75853872		7.70880403	8.50894777		9.47108214	5.8055552	8.9383631
														10.4226382	11.8330569		4.49728437	8.28341988		9.08427079	6.66740723	6.52235494
														4.87199147	11.1735069		6.03522101	9.06560149		7.30245681	8.89665888	4.49326009
														9.008098	5.45765569		8.85031027	8.8043153		8.94665344	11.9075034	7.87904948
														8.40378395	7.85967559		10.0080452	7.87924052		7.35805717	9.68230753	9.7133839
														8.61971009	8.58011468		10.4751433	9.84212313		4.87323472	12.2754177	7.79990073
														7.73928498	9.64186902		6.43360576	6.37091497		6.54507877	8.11816651	4.57141517
														2.86165417	9.62976686		4.87436043	7.04252374		9.27510515	7.86055773	5.03661022
														1.10730936	10.9015854		4.10372689	3.79743914		7.44119639	9.18389676	9.14522961
														6.43427321	8.1010277		7.37064005	8.49647471		7.83366387	8.52618071	7.90329045
														9.98717615	4.84904518		3.57227315	7.83813244		4.85072959	7.54002374	5.96987258
														8.73857699	7.48443803		6.83849411	11.6035926		2.95058301	9.20902335	5.34898448
														7.08209842	9.01702897		5.99816201	8.47131945		9.18892085	5.5749978	4.8306177
														3.98376157	5.2549572		8.82398103	9.19950662		9.05252555	7.0278853	6.70079528
														3.91954655	8.6059225		5.87508407	5.63091084		7.17476561	3.74293956	8.55731981
														1.33333333	6.81822828		8.66290982	5.97872594		9.4312213	8.45531563	7.38170539
														6.45748142	12.3215308		6.84949694	9.10858136		3.79743914	7.98051707	5.2205927
														6.95499167	9.33154074		9.75999129	11.9985888		7.42677785	11.6016737	11.9059349
														6.39754652	8.01670013		7.06384707	11.0129602		5.43440332	8.22190066	5.82304434
														10.562496	3.01479804		3.49728437	6.01468062		4.91857405	9.55090763	6.22281394
														4.2712604	9.4321006		6.45251877	7.80343703		5.92840326	4.90313565	3.79743914
														6.03429263	7.85174237		5.10542718	9.06402535		3.62345491	5.5193141	5.16765203
														8.87169189	8.92940524		9.23114457	9.51833275		7.86150379	9.27508101	3.23347991
														4.68509415	4.43497389		1.72330833	9.69603428		4.80317451	12.2914375	5.86760494
														5.15688629	8.53247977		2.1949875	11.0165694		6.66539185	10.7952659	9.57976647
														7.92632943	6.92764261		7.03674046	8.73028558		7.63143817	5.82526558	8.93931516
														9.58286926	11.2076167		7.96003305	3.93578497		6.88621926	7.98810357	5.30442114
														1.86165417	7.86338281		5.09973601	7.05534845		4.14764783	8.69304124	6.52140302
														2.5849625	6.94995644		2.6356302	9.19090969		4.77846345	9.37209209	6.45992816
														6.9025182	7.80165979		2.96896353	5.59401706		10.4853163	9.47393659	10.2901238
														11.7737998	7.91605869		7.6925453	8.92070516		5.44452489	10.8044153	7.18124725
														7.82812885	8.71082772		2.389975	6.844092		8.0389242	8.48799998	8.95331751
														4.3170949	4.52090648		4.32192809	7.99454974		4.5627501	4.79743914	3.95058301
														3.38240164	6.55951619		15.6241273	12.6444746		8.54494224	6.90446665	8.62174928
														8.6022128	8.24723267		7.84471613	9.63367722		6.47944026	8.99780006	9.55558857
														7.7175925	8.70062808		2.33333333	8.07979159		4.45544074	5.40960623	2.1949875
														6.1890216	7.87093427		7.00615684	3.30229687		9.24283339	8.55250813	8.70636079
														7.92485181	10.4933173		2.6356302	9.84196346		7.16012009	6.39842856	8.18372649
														8.30925298	9.49075256		9.4515574	8.02574867		5.69921375	7.65588328	7.83502062
														7.30353172	9.81400263		3.64160417	8.81412383		8.7508405	12.6538301	9.5482986
														2	11.5005761		3.62345491	3.67180502		5.16311541	9.70549735	9.59156403
														7.37785352	8.64422057		5.95069685	8.02845851		5.15325059	8.11974896	10.1416106
														8.11518959	9.31029494		11.7215914	8.41079622		7.54191484	1.48647721	10.7594412
														8.95218335	8.44614681		5.33649292	11.4441852		7.25076292	9.44986251	9.01568076
														7.62500203	6.7792298		10.195606	8.85858871		6.02822795	7.51463721	11.8061709
														0.66666667	7.14391958		2.8812854	7.96802458		6.93368173	9.03080972	6.03951186
														5.30229687	8.00956463		4.67872454	7.77861954		4.87477952	1.66666667	6.02056957
														7.81767263	6.38775628		11.3151417	7.8502953		7.26590828	4.34938208	2.4406427
														0.66666667	4.99988258		7.04972571	8.65136835		8.47002526	8.11895844	13.1858837
														8.38111824	4.73112378		2.05664167	3.77995		5.93390279	6.88917753	6.50499071
														7.43966576	7.02254289		5.14738866	6.4664983		3.94429667	11.5064388	7.86580786
														9.44862042	8.44853781		6.83807364	7.29654638		10.6938621	7.98557972	7.60937883
														8.96363755	4.78877407		4.88256109	8.38640472		5.11909236	7.418878	6.77079481
														8.66388306	6.21450131		5.44158104	7.7772639		8.97926636	7.50025	9.8142129
														8.8873398	8.62425001		4.80949701	10.6533352		7.26471643	8.06752289	5.92523772
														6.17785769	3.66666667		9.63980132	9.82505543		5.88256109	8.332521	8.40028911
														3.36248761	2.89080845		6.21476899	10.2605906		8.46420853	5.26911831	7.16140538
														7.13794965	8.90770063		8.30103455	9.45883384		8.41312578	6.28652171	4.14557051
														2	8.11394275		3.69227187	8.9407387		4.47402159	7.88683739	10.175667
														5.02782644	8.80180914		3.57738914	7.3083962		2.72330833	8.43721309	11.7716223
														8.13185345	3.49728437		2.52832083	7.23003116		6.28593698	7.66819477	10.1131385
														7.51937391	9.28530288		5.41912928	8.82635164		9.75273423	10.7527805	6.81839022
														9.89142163	4.89782899		4.09744054	9.0193156		9.01636282	9.70719856	7.32378938
														10.7243379	8.0936733		6.76371157	6.20995865		4.4662479	10.0358712	7.62492101
														2.52832083	9.73522138		6.68913078	5.13521337		7.08945536	11.9872744	2.1949875
														7.56980232	10.4005451		7.30655184	5.96115157		3.77397603	9.54892357	7.26767792
														3.59487828	8.23325548		9.01003919	8.67512653		1.77397603	8.60553207	7.44158104
														3.60459373	7.86235351		9.10101599	5.36863617		4.55392603	7.03489142	4.6203623
														7.23382269	11.2092909		7.03607016	5.59773229		6.77603212	7.17148788	7.34407445
														6.85784357	9.01076333		10.2765633	4.50259821		6.94026949	9.30925949	10.1102193
														9.57030286	8.12896112		9.09519182	8.85747361		7.11847331	9.02456329	7.58457738
														1.72330833	0		7.33708121	8.50172647		10.2079896	6.61709311	3.30229687
														6.05789238	10.7773222		6.01921778	3.26911831		6.07631986	5.49104498	5.34699153
														6.15382648	8.80783152		9.22072042	1.86165417		8.90131155	4.20704537	8.09596424
														9.52393154	7.83142094		7.33089556	8.91868409		4.84638627	6.76667096	5.25908511
														4.64640396	9.51396893		8.19445704	8.22917478		5.40840248	8.27957474	8.35036637
														8.8069732	8.02296807		4.57141517	8.96863623		7.66248611	5.10683951	6.70267811
														8.77185897	9.47065518		3.0256052	4.48510907		5.87996864	5.63480765	5.62302121
														4.42148087	7.19257462		9.35584537	9.35940044		6.21229788	3.74293956	6.74740837
														5.26263419	6.28968788		9.18210328	5.00234242		4.52957155	8.72786253	6.74246579
														5.27259437	9.80785249		7.19055706	8.41277551		8.23415658	8.49802218	4.78986578
														7.69066626	5.43758039		9.67510017	9.9297192		9.83557293	4.15314387	8.24565047
														3.16395103	7.61905137		4.16794191	10.6454068		4.85072959	2.96896353	9.12737107
														3.88725937	9.62470426		7.4810763	8.24145174		2.48647721	9.06698651	11.9661334
														3.44661667	2.16395103		4.42226218	7.83800138		3.09513407	8.07815749	8.37026857
														7.91063301	7.34810869		4.17386681	11.2407234		6.77583626	8.7571495	4.03091905
														4.37856976	9.25480063		5.27999702	4.74173581		11.2157963	4.30827083	5.54311887
														1.10730936	6.21063865		2.8812854	9.22659693		4.77911438	9.53898301	4.59596752
														8.19482298	6.44786738		8.10759133	8.11348767		7.73937217	4.9132602	3.20978554
														5.06007333	7.95401467		6.19872992	11.0683466		3.1221074	8.21428845	6.04571709
														8.19615053	9.22689432		6.39691688	9.04248143		2.77397603	9.78826181	6.14742106
														3.5696946	10.1531539		4.77911438	8.1014159		8.58410258	10.4888596	8.44973777
														7.31865779	10.2802114		7.58238133	9.70260994		4.83274198	8.2936993	5.03661022
														3.78143197	8.94782324		4.49728437	8.03623208		8.06946822	7.71620437	9.0581058
														8.88289952	11.5426353		5.01205787	9.46119941		8.56786311	10.7436624	8.39509016
														6.80908791	6.56882526		10.4706247	7.18925279		8.53930721	5.55392603	8.19572028
														7.46081135	4.30041468		7.27042478	6.4301683		6.37038535	9.23491299	8.00017149
														4.96493925	8.47057814		3.95678824	9.87609619		5.90528492	9.03399642	8.91427501
														7.49186835	8.88343829		8.00770931	6.46377024		7.78959415	8.29957783	10.125029
														3.04309434	10.993283		4.37642767	7.47436616		8.32044584	3.18741414	8.60074578
														8.40905618	9.22551738		8.71699498	9.90227567		7.87704654	11.2108046	6.80489508
														12.3391482	7.90485772		11.8238272	3.80595084		1.52832083	8.84132488	7.48132415
														6.71582773	5.81792835		3.83593155	7.27657683		7.01779324	8.25295144	7.87610119
														7.31218293	5.75613193		9.3065398	9.10404396		7.86679706	9.45917164	9.35192965
														6.09897207	11.0177369		4.00093834	6.50691381		8.97873978	8.36054627	7.18461558
														9.71833248	7.63561846		9.3872451	6.0512104		7.60265752	9.20188558	5.25723193
														8.85576264	8.4916872		7.03545964	8.09933162		5.24596036	6.99171049	4.83510512
														5.43306934	7.4010927		5.99820989	9.19751284		3.68146471	6.08814753	4.63862646
														2.05664167	9.58745054		7.93237546	10.6484308		8.28172664	9.9981807	3.96896353
														8.29280315	4.82978208		3.77171652	9.80280412		7.69575274	7.10659044	4.85408081
														6.67347191	12.8685046		4.11936724	9.15846039		6.9563671	7.24345245	3.63962108
														8.63700214	10.4380004		7.1453509	11.8892643		9.62564573	9.71885113	8.67861236
														3.01479804	6.12012806		7.57799753	6.17024957		9.0264941	3.45544074	7.04524206
														11.2257279	3.74930917		6.1161995	6.6680744		3.86988016	7.2197867	4.91403296
														7.99596931	9.52213177		6.88291927	4.07466722		6.83875135	9.16274745	8.39122571
														5.48147753	10.3375584		3.85661854	8.5884742		4.36502243	6.85689035	11.5583514
														5.91426103	9.29572694		7.22930405	2.4406427		4.1504037	6.28638621	9.63217634
														6.74410283	11.2065987		7.90979174	8.95017726		7.98116838	8.01232828	4.06808849
														7.48076731	6.90770643		8.58168099	11.1705207		7.59315242	9.06362754	8.80262854
														9.14892523	5.91552227		8.50761131	9.49377225		9.82694236	10.611869	7.75181644
														5.59934713	10.1824759		5.31380482	8.16758495		3.95678824	9.03467643	3.79240351
														3.04309434	4.40274479		6.64097759	6.21887462		7.46156016	9.00483334	5.63204772
														8.48721739	5.05475948		3.33333333	6.03837498		3.98278908	11.4739351	6.2310171
														6.05515221	9.97674954		10.963194	11.0613006		7.31824459	6.67454689	9.55001263
														10.6643074	10.4387326		4.36115978	8.0523268		6.10768492	7.00956463	7.18380513
														8.25873014	9.79159623		9.2250512	8.55367077		9.8843016	4.76616407	6.10321207
														9.1442085	4.74854233		5.74578645	4.88636799		8.0464468	8.48499353	12.7958182
														3.87156995	6.66599616		5.69352258	7.45056615		3.49728437	3.8812854	8.25105919
														6.35529296	8.04235999		6.79368427	9.73286457		6.22012284	8.92731065	9.62959743
														5.33847168	5.6460058		7.28137242	5.05703286		4.75371333	11.0928269	10.0631639
														7.07495614	3.35893853		8.1920507	12.9840287		8.69370458	9.43079101	3.05664167
														6.01803184	3.16395103		7.78879115	11.3393842		8.0133175	8.33770962	4.80427815
														4.87645221	9.19302312		4.00745594	5.74353406		6.28174834	5.66593231	6.8174781
														7.08233962	6.05808751		3.4406427	6.39554875		5.82726648	6.04373127	9.27438292
														5.35108238	10.6249711		6.30191514	3.18995187		6.72379891	11.4019705	8.44066265
														8.26503588	8.36288842		9.57054974	9.69140817		7.92431828	7.28044057	6.8008708
														5.81223718	13.3537528		5.48211341	3.79958123		4.62576138	7.7664664	7.51959696
														4.90376352	10.3930428		8.92539842	10.4864537		3.28183002	4.52265203	5.88770444
														2.33333333	9.34182675		3.73810637	9.70364915		10.6161819	7.37458968	6.20781405
														9.19763171	11.7049549		8.16450473	11.5400673		4.76180074	9.68672024	9.32088286
														5.75444752	8.39350258		4.13291456	7.2563659		7.78677043	5.49326009	3.40960623
														4.57141517	5.67971108		6.86314878	5.32790206		6.30481451	12.745759	8.02785284
														11.9863975	8.65553319		3.09513407	10.4123795		3.52957155	11.4732732	5.53122763
														9.62656776	9.84908013		5.29726123	3.99242664		8.32856952	5.72024603	11.2804468
														10.5066098	10.8723187		6.6281761	4.89316003		10.7378129	6.49222237	4.4406427
														8.78120586	10.5291731		7.27299177	10.1684513		5.89279336	4.16395103	9.66942747
														2.6356302	8.8069389		7.42745484	10.1328265		9.08951095	9.40795814	8.30510755
														5.93792706	10.4397182		10.5608636	9.88338499		5.08778086	4.46926628	6.23648245
														2.30229687	13.3608781		9.22145566	5.42920139		7.41389587	10.4204114	5.4834149
														8.17588962	7.83542553		4.02959608	7.27131297		2.72330833	9.46919545
														3.26911831	9.38119835		3.63962108	7.8471299		8.67552939	11.2188984
														3.9271199	4.58829053		2.69227187	5.07506915		11.1870032	7.08177217
														9.15705434	9.42607781		8.73799752	1.86165417		6.48015456	5.79105701
														5.05475948	5.9881249		6.66943061	3.98811362		7.12079707	10.272324
														9.13994455	10.4449276		8.91923933	5.58621321		9.79614312	3.67872454
														7.4172625	9.07130783		8.90545197	10.8734816		5.57992687	4.14945815
														7.01591211	11.1779152		5.23159772	8.66157445		7.51544341	9.91872926
														7.24040201	4.06543158		6.49520307	13.3095681		4.6612354	10.5200656
														5.52241437	6.56386907		5.63614651	10.5828265		8.46734229	9.92042995
														9.26877337	9.8073654		5.05789238	9.36654607		12.6285569	5.64713816
														4.31221265	7.57041744		8.16214895	12.254829		6.16629345	6.92863739
														6.14283035	9.21271399		9.85565177	5.22151946		6.23376882	7.94033569
														6.22881527	5.32367569		5.68214732	8.25138359		6.49256501	5.22433512
														7.03899113	6.64497538		3.04309434	10.0881454		9.61532396	2.6356302
														7.66727121	5.06976702		3.69227187	10.8153674		9.03942516	8.59131309
														7.76007729	3.25162917		6.86679252	10.7527254		6.22329502	6.34350902
														4.96481295	5.48971101		11.6924553	8.86458832		6.98240105	10.9788567
														4.70706991	8.69090433		2.89080845	10.8104486		2.80029315	8.58225805
														5.92580315	9.44107889		8.26201697	13.2997934		7.96884611	13.1967692
														10.0111467	6.42668343		3.73322411	8.019456		7.94636557	10.3957767
														3.61724968	5.90649859		2.99242664	9.13712156		8.38664184	9.18334144
														7.98516946	9.59413086		8.65893147	4.68393457		5.28605844	12.1733495
														4.52074747	9.87913006		5.07787323	9.3463654		11.0687804	5.25438683
														5.82253518	9.13716154		8.68160525	6.23150931		8.00890396	7.99190618
														9.0715117	9.23897658		8.63368104	10.7877778		5.91376088	9.81470904
														3.6356302	7.04922731		6.4463818	9.79063278		5.65909331	10.8365694
														2.99242664	9.38806222		5.79837748	11.4343229		7.01773313	10.6592968
														5.63825295	5.09009844		7.94210071	3.52832083		7.63476134	8.95245589
														6.46551263	10.0959307		8.06657821	6.79348702		4.87141658	10.6753663
														10.5932265	8.72920347		7.8338192	9.93933151		4.09513407	13.3180976
														2.33333333	9.03304909		6.56375548	7.54989123		8.26979224	7.95716192
														7.14870906	7.20593069		2.66666667	9.15857692		6.31307063	9.12853941
														7.83378749	8.69557054		7.38465504	4.84622465		10.3458618	4.43134877
														2.72330833	8.71804517		8.14951499	6.41957108		8.35193634	9.41530595
														4.69582095	8.0648896		9.1410688	5.26750546		4.00722468	6.42426763
														9.22469742	4.03322552		7.26090158	2.87156995		4.83186841	10.8390829
														9.02823572	3.72330833		3.69227187	11.2570744		5.96224815	11.5400247
														3.41597584	9.91451091		5.94092332	5.28313503		7.15714238	4.48971101
														5.0640976	8.84313067		7.83992546	5.60833615		6.12787893	6.53570452
														7.93176433	8.84837646		2.30229687	8.70328499		4.70109594	9.87179304
														7.57486904	10.5208902		8.58485609	9.62373907		7.74922207	7.30096171
														8.02691316	6.41028202		7.5454613	6.8410699		6.63838137	9.26073887
														3.53823661	7.77339374		6.86529737	6.13740198		5.29277945	6.40480783
														9.69101556	9.76820205		6.31658231	9.66542478		9.19734576	5.01007869
														9.8228255	9.12842701		9.77945151	9.91541846		6.30436659	3.05664167
														7.44887903	10.5159834		9.06888	8.36899231		5.62662346	11.1867624
														2.96896353	4.32575997		8.75425732	8.55023665		3.54311887	4.82659342
														9.69001608	9.10973219		6.15915263	6.45339136		9.27467888	5.0679356
														6.20628143	7.8736896		3.52074747	9.44194934		4.99811781	8.53013463
														7.78485167	13.9188712		7.06432153	5.43235318		5.50883308	9.71544976
														2.49728437	8.88033758		7.47618208	5.43876051		5.00513835	7.10753165
														3.30229687	9.7817997		3.70976101	9.79990594		11.7347876	6.80257749
														9.99835363	8.66542026		5.24317151	9.14509346		9.49318777	9.43894133
														8.59341146	8.63846162		8.0146631	6.82369988		8.54123267	9.41305442
														10.299683	7.86146617		7.48291247	8.87758561		4.81223718	8.05028597
														8.13887823	7.78745517		10.1591343	7.43218481		4.25079355	8.7873848
														8.49379651	8.9267363		11.2734646	4.83659167		4.3007917	6.20522784
														4.61411678	10.4942661		3.0762729	8.55619543		5.34576318	9.47962642
														6.19623821	11.6465898		7.69435036	8.68775419		3.56449565	5.94943502
														11.4031305	9.01372792		7.05378609	8.03771539		8.18100061	5.94967136
														6.94359945	8.60069099		4.01842748	4.08579595		4.46410581	9.84215544
														7.12931947	10.0875436		7.12838909	3.23347991		5.09513407	9.10663762
														7.74369663	10.7353211		6.55456917	10.1726218		9.18080581	7.20845784
														4.05789238	9.69460867		9.95791801	8.72241585		5.16244587	8.56669582
														5.93289143	6.54378076		8.18617138	8.84671947		8.77357974	6.89506198
														8.88977041	8.16554825		2.13077247	10.4804884		6.97663858	4.09973601
														9.43457876	10.2580763		3.49728437	6.67506094		6.88652944	8.34081792
														7.4907039	7.87156995		5.30053253	7.84506731		5.82507559	8.5206664
														10.7087422	8.44124312		6.31927585	10.022469		9.42452804	7.8557477
														3.25162917	8.88223106		4.26790918	9.09567339		9.05443247	4.84346878
														8.01656634	10.2616134		8.93501686	10.7884274		6.43805279	4.32575997
														9.29534826	8.42017402		8.6122923	3.3170949		6.69439614	10.1288325
														4.96493925	4.71721694		5.85654932	8.5137359		6.57113331	8.68092089
														4.78877407	2		5.31354492	8.19750007		10.4799622	8.71585853
														7.92690639	8.75987473		6.29008545	14.4419851		6.64470951	6.32902507
														9.64980598	7.84061853		7.7199136	9.3049463		7.68294602	10.2695621
														3.15177574	6.15327861		4.896957	9.54496425		10.9327558	6.4183321
														3.77659878	8.70564841		10.7780268	8.75301382		7.37852948	7.60321379
														3.05664167	9.80507519		4.0256052	8.67309584		4.84249234	9.73665601
														8.15487251	7.61630951		3.52832083	7.86588803		14.3680459	9.09365865
														3.87156995	8.17131577		7.86218656	8.32166585		10.1845469	7.99371569
														9.82179527	8.11451819		5.78293243	8.3244107		4.51563149	10.6772512
														3.76640267	7.53383413		2.1949875	8.222716		8.23129056	4.36885431
														8.19620406	10.4586677		8.21750472	10.5285556		4.96538105	8.71842732
														6.91156987	12.0821979		10.9908852	11.6452566		9.02445176	8.0340476
														9.16251973	8.31823693		5.17386681	9.04964485		5.7731182	13.9842553
														5.54674831	9.23424572		8.85945021	8.93201099		4.1221074	8.81772813
														5.57515759	8.0597089		4.12645946	10.2519878		4.34055801	9.43620266
														1.33333333	10.0048268		7.50344641	11.0218212		6.9728302	8.47594204
														8.26284608	8.19919958		9.96169323	9.89552864		4.57462474	8.47250008
														7.42093619	8.09961858		3.55094832	7.34758005		10.307549	7.66911587
														0.86165417	10.09596		9.10296616	8.01233476		4.42846741	9.4130731
														2.10730936	9.18351622		10.6646272	10.2165651		7.50479168	8.12255948
														6.07063577	11.4615451		7.99516635	7.58216543		8.11089531	8.50649695
														6.056459	7.34437843		6.32540203	8.38439116		3.389975	10.2276698
														4.97195979	4.53823661		7.43353874	3.30229687		5.16794191	11.4636641
														6.70022848	3.81844241		9.83105231	9.00836223		9.31425009	9.02652314
														3.80313031	7.32032022		4.92821162	10.0176608		4.77491437	8.71175444
														4.67389135	10.6417251		7.4970185	8.44825553		9.05554692	9.77522051
														2.26911831	6.85708793		5.95509339	5.58449264		4.13077247	10.9319236
														4.18406292	8.48299166		7.63991329	0.66666667		4.8812854	9.88268227
														9.91940659	10.1354812		4.18931869	9.29932152		3.6356302	7.07487137
														2.6356302	7.61066046		8.64282133	10.4593873		7.41957108	8.3498178
														2.86165417	8.14970463		12.4711791	6.92761276		7.29472351	10.0278759
														4.41912928	8.01539968		6.31971765	6.44852906		8.08613615	7.67431042
														8.92853055	4.09973601		6.84523355	8.7903247		7.62623078	8.41885511
														8.07161282	7.03074355		5.61532667	9.9848745		3.50259821	9.01508055
														6.45318123	5.97930849		9.94815957	7.58203556		9.73366452	9.9689031
														9.34318163	5.77519552		9.08749388	7.96325153		9.32859358	8.03620417
														7.3323564	5.55441281		7.53716776	8.28877968		8.18137182	5.70855187
														9.14644424	4.76640267		5.68009657	8.25535621		2.83593155	1.93578497
														4.05664167	8.69539297		2.30229687	10.4027777		9.82822129	8.96503939
														3.78877407	7.56097948		8.04572657	12.1423193		8.24706592	10.130239
														5.97503026	9.314016		8.3114081	8.54208127		7.86097187	6.77803871
														8.11058193	7.33512046		8.68192289	9.44525819		3.52832083	6.06221542
														7.76992268	7.42615152		5.15177574	8.09740459		4.32575997	8.58703871
														6.16931003	8.03492871		11.4631914	10.1818038		10.2554319	9.90682877
														1.1949875	9.161781		9.08698889	8.69455197		8.25722031	7.2855813
														4.24377301	7.25124527		8.19102086	8.64483622		10.6635983	8.04591086
														7.87757508	11.6060022		5.0762729	10.0605057		8.54753913	8.30806207
														8.76909296	2.96896353		5.27574782	9.36170476		7.7751343	8.13205433
														4.8306177	10.985271		6.17651752	11.331645		5.61610984	10.3471646
														3.60459373	7.12304574		7.79844164	7.81631838		6.27698693	11.7417325
														8.24409059	8.41869604		4.82177044	5.07792315		11.8413007	8.28109566
														4.10993211	9.30286004		2.96896353	2.99242664		10.4012184	8.74702436
														2.72330833	8.94193426		8.53722777	7.47743937		8.68635537	8.21466569
														9.75908571	8.9100794		6.42940574	11.0184724		7.15790192	10.0065187
														3.389975	5.11046895		10.7313738	5.57184435		7.23677181	8.7603666
														4.11328333	9.92216929		7.77041074	8.50060126		4.45544074	8.4262451
														9.7395174	6.89661425		4.23893982	10.3968302		6.67399254	9.91028809
														7.29026204	8.55674681		8.158622	7.71577753		9.61197891	9.25581582
														7.37781777	5.57318308		3.95678824	8.10571094		9.29998546	11.1636388
														5.92749546	6.24639576		0.33333333	8.45668218		7.81248311	7.6176318
														7.86144304	9.5919635		2.8306177	3.66478448		6.8030419	4.93390279
														2.72330833	10.8009756		5.43077388	7.45078174		8.10053308	3.77697229
														3.8306177	2.52832083		5.0762729	6.66474028		9.1650511	7.30152136
														1.26911831	8.20028917		6.91229802	6.36060543		4.98739101	11.1704456
														6.87213389	9.75467071		5.96654672	5.37990374		4.93792706	5.84650745
														4.2712604	9.26463716		4.72330833	5.17140697		2.91829583	8.59890235
														7.44950546	10.8584726		6.76042149	8.40098065		8.27135562	10.1988794
														7.44909664	4.52832083		5.31415623	7.81692388		6.09107094	7.70878407
														7.44138326	9.85052373		8.58921978	9.6452289		9.87672983	8.25477977
														7.66074639	2.05664167		8.11116645	7.58568027		6.84147182	8.30700735
														1.66666667	10.8886645		5.62294085	5.70442472		4.13291456	3.86290488
														7.24974698	6.81567893		8.47758872	7.61588155		2.13077247	7.35267834
														4.37276408	8.51701198		4.73673824	8.30558279		8.39608067	6.89524934
														11.1940868	7.37707968		2.26911831	9.33452231		4.62805684	6.45098
														5.88081554	8.109038		9.61645462	7.2346783		5.90474851	5.26854771
														6.48527763	7.82635329		5.46289668	11.4694392		7.81527952	5.12064792
														3.63962108	8.80609212		4.65024605	2.25162917		6.72315177	9.59456394
														6.63629504	6.76659719		4.53577677	11.0365231		8.84683279	7.55302202
														9.77656311	10.4635371		12.1932318	7.20151593		4.81844241	9.56558227
														3.7182727	7.26082879		7.83658829	8.71789098		4.85598536	7.71181876
														9.51675303	6.62080143		9.56328521	9.72854716		5.70352162	6.35243124
														5.69956337	6.0433995		8.78532021	8.9307376		4.43838319	7.28801518
														4.23808184	3.93792706		3.73322411	8.77880392		8.16815275	8.12337958
														6.1197335	10.8788769		4.0256052	4.88725937		7.75211871	9.35765944
														5.95175261	6.69187165		3.52074747	10.5610939		7.34338608	6.92958977
														6.06594367	3.20978554		6.20593487	8.80421812		3.77995	11.4210055
														7.32668471	2.6356302		4.73053301	6.35616497		2.1949875	3.88725937
														7.38799458	14.0603319		6.09675696	5.45372996		7.55991718	10.7578089
														5.33321591	9.04991969		1.33333333	5.90496314		5.12319912	7.00339553
														9.32423044	7.56159578		8.10831196	9.79268113		6.82800024	8.77605577
														9.93833184	7.70551568		2.9271199	11.1489569		5.78112553	8.88937311
														8.76699717	4.82423028		5.04395232	4.24207272		4.99823567	8.87284681
														5.95409945	8.44141184		9.11746171	4.76830722		4.77995	8.76009985
														4.67700397	10.2476619		5.37373657	8.73191864		5.32790206	2.72330833
														5.20841741	9.21313281		9.3583469	9.91095538		10.2675421	4.2205927
														10.0320489	6.48086374		7.19269383	9.53615246		2.30229687	10.4641725
														4.95845513	10.418725		7.34205402	10.5867605		7.00028609	7.12395213
														3.81707037	8.49436789		10.4983634	5.08579595		4.18741414	8.72609629
														7.8679234	10.7708197		6.84623475	9.97834308		6.40138679	6.83944444
														9.21418735	3.93106562		6.89373985	0.33333333		8.78895284	5.69675929
														11.6221936	10.5202093		5.52178004	10.6075385		8.30090554	6.555408
														7.676432	8.40632725		9.60053765	6.94026949		6.6214105	9.62300654
														7.69734826	12.1959982		6.13492523	8.79549997		9.54624851	11.5270737
														7.84729059	11.3073737		5.29472351	4.23808184		8.60651523	3.80595084
														6.65247317	9.20439578		6.4171608	7.78493923		8.10852885	8.67706898
														9.46080334	7.20828419		10.7195453	8.13167023		7.20340341	9.95944451
														6.39718041	5.08063623		7.11761327	7.85148106		9.07076277	9.30222127
														4.46695981	3.50259821		7.6868406	8.75654284		3.21461873	9.99839548
														2.93578497	6.21782963		10.8797113	10.8272999		5.4662479	5.31435474
														8.72486421	4.8528069		7.73367885	7.17001776		6.0207945	9.87601928
														7.31193558	10.394232		4.69227187	7.09005889		8.21686267	2.95678824
														10.7925407	3.90474851		14.9263978	5.74292078		7.91602367	10.49073
														5.77720559	8.34455681		6.34595353	3.37642767		2.70976101	7.13990171
														4.91072248	10.1497777		9.79079217	3.36425238		6.47019738	8.75652853
														6.66144778	8.48154661		6.76902542	10.9742694		2.91829583	3.69227187
														4.59241844	7.94976495		7.71698569	7.04031046		5.17955798	7.64982482
														6.79618797	5.13451489		4.41706217	2.33333333		8.07787869	8.10045165
														5.96139017	7.16535785		9.21715321	2.60245164		8.42577382	4.20978554
														5.9851561	9.48298719		7.08511404	14.4185591		8.74706772	8.13501839
														8.55052286	8.6164609		5.95143612	9.18807705		4.57992687	8.70726388
														3.46979698	7.88426707		8.47424916	7.64672382		2.52832083	10.5130291
														1.56681324	9.27338284		3.1949875	7.28611005		9.31078102	6.77974123
														4.69076671	10.0821278		2.05664167	4.05664167		4.98362493	6.78275954
														2.44661667	3.42226218		7.05497388	8.78493405		3.73322411	5.7674035
														5.67513305	10.2028223		6.57710634	10.5240773		9.78311065	2.72330833
														5.06038409	9.71055768		5.75113478	9.11452806		4.68723623	1.77397603
														5.51137349	7.10429432		10.8736714	10.3609329		4.69227187	10.4685136
														6.54972399	10.6119315		6.98057465	8.55293332		9.52986513	6.78798359
														3.44661667	9.53560895		9.17030236	10.3507359		7.19360614	2.68146471
														8.28096451	10.3896053		6.94978643	3.61411678		6.38403387	3
														8.668791	5.84929621		7.9842267	12.0453224		6.5825447	14.55343
														5.1082477	11.0864154		8.18238224	10.4589295		5.10422343	9.16803857
														5.44710344	8.66244603		2.6356302	8.31267438		7.63418981	7.59775465
														5.01255855	7.49352837		3.64160417	12.4039614		4.92437974	7.18648517
														5.57355726	7.60860867		9.42931042	11.5177353		4.80454264	8.67527587
														7.67186309	7.82881163		4.24377301	9.12799572		3.389975	10.1435072
														4.30789963	3.49393314		9.13667593	7.28136016		3.85661854	8.76257427
														6.24419715	7.27170842		4.40960623	5.45653245		7.55168749	10.1083178
														7.32387486	4.7119031		5.47156175	3.45762169		7.36378252	8.64243062
														6.58218893	8.05536429		7.75519939	4.23116232		7.81418948	10.2222414
														6.23441824	9.6908163		7.28721678	6.06152182		8.46498276	3.29012157
														1.33333333	8.18965276		7.91446462	4.70041236		5.07986618	11.8170523
														3.57992687	8.14064786		3.26911831	6.6131274		7.75280167	10.307102
														8.68732411	4.61175364		9.92567815	10.8484944		4.51426335	8.23819211
														5.08579595	10.2844912		5.85322528	4.7577376		11.8569962	12.3265436
														5.1221074	9.03836387		9.62178939	8.32495195		6.37521854	11.4193052
														8.00709918	7.58460036		7.86207316	10.4049928		6.86622349	9.14236049
														8.78236373	10.9253898		3.23347991	8.47784055		8.52018278	7.58250701
														5.09652889	3.63160592		5.99149394	8.01984398		3.8306177	5.29421435
														8.59063975	7.99699815		8.11194289	5.50218518		6.94564496	3.54311887
														9.57404324	10.1656021		3.49393314	7.07894702		10.1049126	3.4662479
														8.38716879	6.813719		3.1949875	7.37066551		3.23808184	6.04149495
														6.90341717	10.5169948		10.2765971	9.23470465		9.87202824	4.60858461
														2.46410581	7.96950165		8.68574678	8.63363529		6.02934762	6.16289321
														10.3897971	9.86732349		10.525553	8.05080948		3.58161128	10.817357
														9.48214079	7.88043693		8.49345343	9.28718643		6.71228115	4.8306177
														7.07229282	7.3129759		6.96933909	10.0621609		6.16738269	8.25969463
														3.15314387	8.64162416		6.0641843	3.37642767		5.73891529	10.3613863
														8.82830695	13.1279211		5.86290488	10.2373134		7.28352178	8.73008927
														10.8339403	9.07916705		11.6736596	9.86448377		7.49135677	7.87054574
														3.69227187	8.48032264		8.47650093	6.74747118		4.57141517	5.51341638
														5.78113131	6.4107695		7.29069923	10.735074		9.05071139	6.5878693
														5.95909471	4.91043968		7.60013462	9.48926035		8.76739346	7.30058163
														7.98289411	6.46726539		3.8691101	10.6623193		5.76342363	9.1651682
														4.87141658	8.49060694		5.18931869	6.08563938		5.3453912	8.45725955
														6.54592841	8.80378822		9.68259457	11.2403027		6.25545356	8.37570434
														2.6356302	1.86165417		7.73648446	8.27487698		9.45698481	9.24056444
														5.37696409	6.42649681		2.93578497	6.59780638		3.85408081	3.36950815
														6.0486971	5.21757765		6.80939886	8.54308448		5.26045324	10.2445877
														6.37170832	11.0654309		8.0151819	7.3751311		4.28391635	9.89268101
														4.30529313	5.23050848		9.21399973	7.65242357		7.21791009	7.12358872
														8.02569564	8.76245478		5.42440427	7.70706991		9.26672886	10.7648321
														6.89344631	7.307419		4.78161689	3.91072248		11.6850898	9.59517213
														7.92325265	10.0218432		3.57141517	7.14302659		7.08111689	10.5681673
														6.41936097	7.27301178		3.20978554	3.52643865		7.07899683	5.62734068
														6.95808649	5.6997278		8.23801985	3.1504037		8.24631577	11.0667048
														8.73911121	12.0974525		5.09107094	4.60459373		6.94043303	8.07881487
														5.47117626	7.6875872		5.77138612	7.77708937		6.4389174	6.64640396
														7.44942333	6.06598205		4.01205787	4.70674596		4.99218804	8.4892159
														1.86165417	9.12160255		10.0362207	9.86432115		4.09744054	6.99007767
														6.49561167	11.481537		6.72798182	8.63945695		8.9801111	7.84856707
														3.48647721	5.1949875		3.49728437	8.07140255		7.6063446	7.21724148
														9.23910339	7.0231438		4.36425238	4.42614982		10.533531	4.06655745
														1.52832083	4.41085694		4.4662479	10.2631692		6.11774146	7.49894476
														5.06655745	3.77171652		2.1949875	9.23139516		5.18693682	4.33427167
														8.05711107	4.54311887		6.38261115	7.80771916		6.84798942	4.23116232
														7.48665795	9.05939489		9.00850581	10.5257231		4.55923988	4.95058301
														9.64286817	10.3753768		9.58771221	3.3170949		6.96199261	8.16686269
														7.95362872	9.43238834		4.13928417	7.87224038		5.10683951	6.0897028
														6.51506861	7.72323317		3.05664167	10.0488356		9.41377199	10.0022668
														3.30229687	8.70504913		3.04309434	5.98376157		5.74772466	8.55646253
														6.20790335	11.2147647		8.31402735	10.4848485		5.47725292	8.11872006
														6.76106563	8.11592857		3.90474851	7.63198365		4.79743914	3.90245304
														4.49561167	6.70360487		10.1364836	9.89392228		7.16491541	10.3855952
														5.71961544	7.43977448		3.98376157	7.99661265		6.19204334	9.59163477
														9.74943153	7.71537283		5.3504738	7.03630072		7.05262084	7.43949367
														5.7577376	8.30948323		8.26773022	8.79544425		7.74530925	10.3684517
														4.24659354	8.61573728		6.90345529	13.2699769		9.28728031	3.4406427
														8.81089141	4.25162917		9.09457824	9.34849689		4.82304434	8.08401775
														4.2205927	4.07224862		8.34177932	8.69737682		2	9.55968184
														6.74740837	9.53250603		4.05664167	6.21466569		5.13171081	4.57483795
														7.86882825	9.94070468		3.9271199	4.09973601		3.38240164	10.3361854
														3.56681324	4.63962108		4.95909471	5.57287997		3.25162917	7.72134756
														6.14243761	7.15232533		5.13928417	8.27150474		6.02300305	9.74952837
														4.96062624	5.68883656		8.24380711	8.64118219		5.30789963	7.73085357
														4.52643865	4.9132602		7.91407929	3.75559551		1.52832083	6.88053341
														7.69641732	7.33847225		7.53248173	7.04035264		8.65990794	8.67443003
														7.23943013	6.3687657		3.94561312	4.93917778		5.85844414	13.0687457
														9.4173748	8.90394249		5.96261313	10.9268464		4.33286348	9.50817053
														8.53311734	8.17579453		9.12827754	4.77785823		3.55392603	8.7083597
														8.45561628	6.13784843		3.87645221	8.74110157		8.42903668	6.04275877
														8.05470709	4.14747506		4.90474851	7.01350483		5.28254821	5.64768807
														9.78557448	10.7479308		7.4032477	2.86165417		5.57825418	5.87086019
														7.44693762	7.44916027		4.99811781	9.55851025		5.4215786	7.89487969
														8.10761691	11.592493		6.5659839	7.06786392		5.28411148	8.48332359
														3.0256052	3.49728437		6.81837015	5.71283393		7.61854095	4.45544074
														11.5847956	7.19735229		9.11264202	12.1136917		4.38493937	6.43078287
														8.16935696	7.90261228		4.99861849	5.81621086		6.75531793	4.87095617
														7.28628305	4.38830231		3.85408081	7.71825705		6.90568684	10.6724516
														5.35810291	8.89578278		4.79958123	6.09447735		6.91167569	4.80357211
														8.85791134	2.59378657		10.1462088	9.7022346		5.81133096	8.73573781
														5.13650784	9.53351635		2.48647721	11.7754981		2.52832083	7.30053253
														1	7.25649318		7.59825126	5.74293956		3.82304434	2.99242664
														4.3453912	9.70719352		5.78113131	7.08588802		4.72330833	9.05110313
														7.30757459	6.97050935		2.94429667	5.75491193		7.96758677	6.99858721
														2.52832083	4.1221074		8.86027419	5.54197903		8.60995096	6.18983445
														7.48788494	8.44093796		8.26232138	5.25771307		11.5304472	11.7805899
														3.85408081	8.68960325		6.97948848	9.32920742		9.20905119	6.22447317
														7.50664778	9.01208974		9.50710265	10.1984713		10.0648353	7.4540148
														3.85408081	6.68064216		8.11658653	9.53520946		9.63638802	5.87645221
														3.9132602	5.58833371		8.32215863	7.87981042		7.7420386	9.83681817
														9.50874054	6.52509419		7.60935545	8.77171697		6.93805437	11.564228
														2.85408081	7.40167791		9.00957949	3.82726648		7.5238286	4.5403787
														9.68729455	7.813619		3.3170949	11.2334442		6.23186964	7.14498465
														5.04309434	7.96506602		5.14173863	8.13965998		3.87156995	5.79868985
														1.96896353	11.5779231		6.26163865	7.08282785		10.3695796	5.99054445
														8.39236286	6.10027242		7.13782364	7.56086792		3.04309434	5.23808184
														2	3.81707037		8.32558121	7.85371727		2.16395103	9.20668996
														5.89641121	9.55315677		8.09831622	8.63616867		8.94074974	9.62781705
														10.1644511	11.1873005		6.24433403	8.4000666		5.67721938	9.3386218
														2.5849625	7.65893185		4.04309434	3.85598536		7.19867409	7.82163538
														4.04309434	3.55923988		6.45637908	8.90161604		7.01888982	8.69225067
														3.66666667	8.74575227		1.33333333	3.65909331		3.46410581	3.80313031
														6.23974279	7.23766682		2.72330833	9.72196019		8.84998557	11.0755478
														2.389975	1.66666667		7.2991644	9.99066674		6.90596799	7.80735432
														8.15970971	6.5192144		7.80904596	4.32192809		10.9635552	6.99243712
														6.46019878	5.93309387		5.33912464	6.61939177		2.6356302	7.7123237
														6.53671511	9.98062049		8.55050912	5.90635597		8.37745334	7.64482015
														6.85440745	9.16366917		6.25136602	7.92831434		4.99758712	8.62713375
														1.81981054	6.29680622		4.28078345	7.25243621		5.77846345	8.16259568
														4.49393314	6.48957847		2.91829583	6.31726185		7.95695021	4.34378553
														6.03306114	3.30229687		9.2429297	9.02018089		5.83622046	4.27657425
														5.66256937	8.96579175		4.66478448	8.40551893		3.65909331	9.68128873
														9.14253114	6.83861409		2.10730936	6.09973601		5.65405768	9.63042346
														6.51017863	9.2249627		9.86160832	4.84118732		6.34605091	4.67872454
														5.83881291	4.5627501		4.09009844	10.9748289		6.4696312	6.90568684
														3.77995	6.7102304		4.03091905	8.00688098		6.83843315	6.20018393
														9.45749523	5.78786242		9.74792358	11.821433		4.93309387	7.9721869
														7.60878639	5.7353662		7.97508641	3.72330833		8.25965224	6.93672645
														6.13065505	9.82496764		7.63506117	7.03412861		6.97663328	6.64756115
														10.3731724	8.88309272		7.21078779	7.8844858		7.24974357	9.01204349
														6.24726538	3.0256052		6.75427325	3.70976101		6.69907229	8.36407624
														10.6653295	10.2208487		5.49504582	9.08543993		8.71164035	6.00513835
														4.59049649	10.009793		4.96427579	4.83186841		6.67797255	4.44326545
														8.95371344	5.89939187		3.77397603	9.90012923		8.03058612	10.7174347
														1.1949875	5.13291456		7.28890684	7.16142276		3.90474851	7.87584578
														6.3007917	7.19151886		2.33333333	9.52199311		8.04701979	11.7308574
														5.76437678	7.51895508		8.62843835	4.29242804		4.14243761	4.67441152
														8.78622071	7.65722983		2.1949875	8.77850877		9.14361781	6.67809796
														0	9.3112521		7.73555879	7.92930895		4.12392555	8.06711531
														4.28631744	8.51599689		6.97382956	9.15966387		5.52957155	4.14557051
														6.39575825	12.3968139		7.69617401	6.85361593		9.01354897	9.45213355
														9.77611682	8.82568479		8.46079297	5.71676754		7.29837272	5.29043456
														2.1949875	8.1699308		7.62632199	4.32575997		7.69978003	9.99085447
														2.96896353	12.0053248		3.30229687	7.04856446		9.25910802	7.68224323
														7.10274597	7.52894049		7.52852442	7.48056095		7.94474871	9.7146029
														12.4485694	8.87041145		4.82659342	7.59236565		6.51289132	3.92821162
														5.36994355	5.36018924		11.633848	5.66570444		4.97158628	8.78789916
														9.58271934	5.3170949		5.9683683	7.00573964		6.63167498	7.72816831
														6.6519287	6.7132454		6.80616501	7.921552		6.48460305	9.02448561
														5.9119842	5.22414178		8.71511089	3		4.45734961	6.6662294
														9.48574202	3.76640267		3.25162917	7.90054773		6.02893323	3.4662479
														9.24691083	8.07372725		6.39091334	11.8158667		9.67034159	2.389975
														3.05664167	8.72529494		10.2637784	5.2205927		5.20704537	4.67180502
														7.90735374	6.37093703		3.51563149	5.24377301		5.13307039	2.62345491
														4.25908511	9.73782413		9.86928698	7.67754903		9.02258197	6.76693909
														8.22172413	7.62734218		6.0425993	9.76323204		4.39743094	7.35295282
														8.03953737	9.95679774		4.20978554	11.3775887		6.76932633	7.29790345
														2.66666667	10.7344371		5.71175613	7.56848155		7.92770458	4.35491425
														6.87320189	8.32587842		5.55180631	5.19623821		5.20651074	7.48451842
														8.78628274	9.43363319		5.65224638	8.75122675		5.95582394	7.697265
														3.42846741	3.99811781		7.32254995	7.4244794		4.01479804	0.66666667
														7.79571242	5.42658522		7.09697294	1.79743914		5.22358896	7.76599624
														8.53753916	1.33333333		4.23578638	6.51155841		8.01793686	11.7941549
														8.48500821	8.99764796		9.12671113	6.13610438		7.57179073	5.83874109
														8.11958187	9.44234827		10.1303117	5.32216848		7.14254401	4.61724968
														4.82760265	9.08894841		8.70553135	9.88741176		9.53326653	8.07669772
														8.45961003	8.76525632		5.22281394	9.16562508		8.5055326	9.72898271
														4.12301734	9.58256808		4.85630205	5.3628052		10.7556282	11.4369833
														4.62996139	10.0083546		5.99367735	1.86165417		9.97338066	6.44237134
														8.54109435	5.42942978		10.3354017	6.13810041		5.82837916	4.40203287
														6.07059934	5.77033441		2.10730936	4.07143971		9.64921448	8.44542012
														6.97440525	8.28516199		4.68723623	9.21525728		8.29461913	7.23826965
														0.66666667	4.0640976		4.20490328	6.46774836		8.41419309	3.76180074
														9.36591672	10.2632485		7.72508176	9.61851671		9.47563568	6.92078536
														7.01122098	11.1670426		9.50804955	4.43592334		5.50720015	6.47830577
														10.2928778	9.64689		11.9670984	6.66696193		8.5778196	4.32575997
														8.05465449	8.8015899		7.60552946	5.63374801		8.31371807	9.81448367
														5.30229687	6.13403757		7.38203043	5.47681752		6.67368891	10.6535042
														9.9957973	9.69925804		7.79841096	10.1034942		5.77659878	4.46979698
														4.8030419	7.86521012		6.59357306	2.49728437		8.84652227	1.93578497
														8.22194099	11.9858908		10.0151763	5.61470576		5.50259821	5.9443461
														7.33018217	5.85930519		9.8015489	10.4771953		6.02393251	4.28391635
														6.55946002	7.98021894		6.13501945	10.005478		6.88409494	9.17363454
														1.33333333	8.49543361		4.51739625	5.66490233		4.84622465	6.48332359
														7.97161146	2.33333333		3.88725937	4.45544074		7.00486603	9.47468355
														3.6356302	2.96896353		7.38118877	7.952775		3.23808184	4.59228141
														3.60990758	9.17948284		7.53782252	7.73201498		7.42834999	6.49716694
														3.75246261	6.9847624		10.6078214	8.2339634		4.81223718	5.53345918
														7.52916579	3.46410581		5.63066575	9.36576518		5.14868314	5.12584982
														9.800235	12.547152		4.5403787	8.5972057		9.4666505	10.2592523
														8.54125376	10.6760612		9.67665942	12.3891624		5.62095579	8.87699157
														7.92317598	10.5997693		3.92821162	3.89257321		9.86114974	2.77397603
														5.86358749	8.03414271		7.0679356	9.05188155		7.04068146	6.12968663
														8.56572632	7.52090648		6.71832213	8.13159153		5.56000993	10.4322613
														3.54311887	8.32033242		9.49158267	11.9767823		1.86165417	9.93325009
														8.17658106	9.57295919		5.26106763	7.56801516		9.13381951	5.73014734
														2.91829583	6.22873319		6.14704287	8.99098152		3.30229687	4.4553041
														6.25500038	6.02544863		4.01479804	6.27582225		5.94784284	8.27770415
														5.99988258	6.68536596		7.08258032	6.18746383		7.00944592	7.87628808
														3.77247087	6.45772368		6.4386721	6.87062978		3.86290488	7.96138682
														4.65042824	7.93627636		9.85980251	4.91072248		3.73322411	9.34077054
														6.40826122	6.13822841		7.86170943	3.71573497		3.21461873	8.59379244
														7.33879804	8.78177684		9.03843489	5.68040688		4.39122571	12.2618259
														7.8504074	6.41325544		7.93428991	8.44575652		6.13624259	3.90474851
														6.19046818	3.77397603		4.79095502	9.04810363		3.08892885	8.75662644
														0.66666667	11.3305874		2.46410581	6.51805637		2.90474851	8.06410393
														6.7499105	6.0585555		5.08946526	3.35893853		1.52832083	7.46685976
														3.78474979	6.85751987		2.75559551	9.72716105		3.23808184	9.06544088
														3.39743094	9.9416741		3.09513407	7.58995704		2.91829583	6.38339454
														3.4662479	8.67880839		6.3725477	10.0923673		7.20125979	5.88222842
														7.38063076	10.0617384		4.50061239	8.45334268		6.28960752	6.88820002
														6.85870631	10.5057408		3.86290488	9.43505483		6.74900629	4.06655745
														8.35868577	11.5779629		7.11491845	4.77091372		7.06338903	4.02225398
														5.18614024	9.26743567		8.93572122	5.14674011		2.68146471	4.93672331
														6.30148215	8.31281667		5.48416622	0.33333333		6.5553502	8.32689402
														9.78009728	5.44326545		3.35893853	9.16819212		6.45049714	9.33635675
														6.78972413	7.97951624		3.389975	9.34374667		5.81834606	6.44722506
														7.92876239	6.74556854		8.31840564	9.45059792		9.28155073	3.76640267
														2.1949875	8.46883522		8.82241776	8.8469692		6.57188457	9.49032721
														5.19310531	3.57540605		5.14068826	9.73427289		5.70109594	7.4147653
														11.9303811	9.17348617		5.5627501	9.9404859		3.48647721	9.74863269
														4.42294479	10.2068507		6.90503355	5.74006312		9.54490518	10.8901207
														4.84864326	8.58243284		5.5548528	5.85163952		6.14465886	8.47632658
														9.87125347	7.69409473		6.2559925	6.92522807		9.63028444	9.13740055
														9.592039	8.44955723		5.09973601	4.24827795		6.10424706	4.17582567
														7.9095862	3.45544074		7.67419011	10.5584591		10.4654256	5.12197077
														7.03470072	10.1407273		4.11936724	11.2740762		1.33333333	2.25162917
														9.98439823	7.13441503		6.80439113	9.64976702		9.16372901	9.21729285
														6.49214326	9.57196481		7.23241303	8.86658905		4.10259001	9.01236127
														1.52832083	9.16053312		6.81727897	6.25202905		6.26642721	9.73634449
														5.27193619	11.5656038		6.08796423	9.2163243		5.89462396	8.80564635
														8.93642308	5.52050887		2.6356302	11.5966723		8.97196627	9.47114957
														9.40368301	9.34056202		0.33333333	5.7414344		4.389975	5.7954896
														9.65753737	8.64729933		6.27165159	7.71049476		5.56362367	9.8965142
														11.2232974	7.79679061		8.6371114	8.62152294		10.0104015	5.85246796
														2	7.74768281		3.93011617	3.45544074		3.94784284	6.53837976
														8.59962928	8.77802914		3.96896353	2		3.90474851	7.24082468
														10.8494566	6.09171716		6.80720155	9.39501367		9.5570712	4.96990187
														7.22960458	2.94429667		4.69626275	7.19828314		5.376374	10.6958046
														1.86165417	9.11591232		5.42878039	1.77397603		9.17302394	11.0215102
														7.18735077	11.7457706		7.85984633	12.4219044		6.26848683	9.79720986
														3.13077247	3.30229687		8.45763222	10.6567305		6.11453405	8.90955844
														3.46410581	4.96896353		4.50785399	10.7932348		9.68045668	5.9938186
														6.37284519	7.96360588		11.489365	8.1649338		8.9154829	9.80552518
														4.69582095	5.7577376		4.04309434	8.30225436		3.46410581	9.41978639
														3.90474851	7.45735067		3.53823661	7.74535987		7.83464084	10.8377918
														2.8812854	7.05207543		7.87679126	8.62157272		4.33707575	4.74488926
														5.41976731	8.70560027		9.40752112	9.50514486		8.08196994	7.24362243
														3.57141517	7.98846912		8.16734966	5.85977198		7.73127457	8.27986043
														5.88642375	7.73602174		7.88088164	5.90002915		2	3.389975
														4.41359711	10.1043787		5.37728565	7.18591066		6.61934117	3.30229687
														7.75877181	8.73377918		4.87554055	6.24518534		8.82290924	9.43299595
														5.93088774	6.45953252		7.54821366	8.18473118		5.22109337	7.22000008
														9.24116455	9.13770431		6.06073992	6.01024034		9.53943304	3.46410581
														10.295886	8.54108771		3.2205927	8.87294081		8.00573964	12.251221
														5.39340666	9.76521165		10.4708764	6.21174544		8.70652977	10.6225323
														7.21717579	8.98651805		1.72330833	5.62178221		7.09199299	10.8359982
														5.18995187	9.37975499		2.79743914	11.5255296		8.3623853	7.98737689
														5.14764783	6.45488683		9.50952237	6.38790124		5.43407017	8.42602427
														6.41691572	4.60056945		4.67665912	7.50265498		8.34959731	7.59213096
														8.04836729	6.40024048		7.30402551	10.0687928		5.88053341	8.58796743
														9.09744286	8.50523902		7.37046177	9.06564342		4.7353662	9.45883106
														2.72330833	7.15602271		2.09513407	9.91783492		8.4100586	5.65788418
														1.52832083	9.26998521		9.19525317	10.6181027		5.82437832	5.66197695
														7.44701655	5.77149234		11.4051402	11.6589973		8.10186998	6.94166948
														4.16227834	8.89735913		2.26911831	8.36862765		3.95058301	5.30229687
														3.37642767	10.2831232		1	8.55250625		5.55392603	8.22215558
														3.76640267	8.94462281		4.4155802	8.63633573		6.16959505	6.27842031
														7.51332318	3.32575997		3.07143971	5.72217206		6.56792731	8.74392833
														2.0826425	2.65909331		8.84010131	8.14891701		10.0553218	6.12022522
														7.35773524	10.1868177		5.47743784	6.99581944		8.53773934	5.45544074
														5.48098117	8.5399544		5.66778074	8.41641147		6.5749978	11.3302341
														11.7886521	3.61724968		7.93086232	3.8306177		9.90917792	6.21018385
														8.51517312	5.76556705		5.0256052	9.50164222		5.43306934	8.0223897
														8.69178362	8.33959934		1.52832083	10.2929435		8.16131521	9.95078827
														3.88725937	8.97698409		6.09386803	8.46033404		6.06176711	9.07781111
														6.67523758	8.16783323		6.38197738	7.84061015		2.389975	9.92013997
														4.48647721	5.81656022		5.99456873	7.78555854		8.15679484	10.4839473
														9.70989873	8.56708096		3.49728437	8.69252251		3.98376157	11.5792798
														4.11179678	5.65300192		8.48818622	3.53823661		2.05664167	3.5849625
														6.47328235	5.75224156		7.02005737	10.0382985		3.8306177	8.49430667
														6.2435597	3.8691101		10.0961334	7.29121212		7.1102451	7.59445919
														7.83157557	7.12750511		7.55864388	9.679592		9.8756461	8.35245105
														5.15314387	9.73300136		6.33238948	9.10161871		2.34813137	5.63600575
														5.53299432	2.86165417		7.27405009	11.3261324		8.8934942	7.92305154
														4.92575177	7.63072456		8.8140949	8.6769998		7.55091099	6.66577796
														2.91829583	9.0781249		6.16191166	9.38220748		7.62904973	7.93866381
														0.33333333	7.99144577		7.8210137	8.69889371		7.18767218	3.95058301
														3.66666667	9.58488331		3.30229687	7.73630097		8.99968617	9.34431083
														4.15992675	7.22184341		6.81867783	7.49540218		3.04309434	10.1143217
														6.85564369	7.69877508		2.46410581	8.89005183		8.15579488	8.75860172
														8.98678766	7.06584809		9.13475314	5.63296159		3.43913754	6.8373924
														3.93792706	6.14866967		3.5849625	6.94250339		6.33097299	7.53260902
														8.68150109	9.95397414		8.22262411	4.13646365		4.43306934	8.37316952
														9.71287705	6.72670114		7.01094737	9.36848974		5.91787385	3.90560649
														2.6356302	6.88621926		9.69521787	11.5845063		1	9.83894249
														1.86165417	9.04130413		7.79178518	2.48647721		7.30552642	7.42641349
														8.01923532	7.14002238		6.46551263	5.04523643		6.37717179	9.66104533
														10.3874173	8.15203758		3.85408081	8.10950307		7.42889169	9.08329358
														2	3.54795206		6.00448451	6.69139051		7.99991727	11.0874931
														5.7895391	6.73201498		6.25723193	7.45081838		6.30291872	7.41577806
														4.11707177	10.1038418		4.7289111	12.9176961		1.93578497	9.24214872
														7.21297958	8.90909466		5.58621321	7.39294339		10.9709635	8.50693171
														5.46695981	5.90329045		9.8799677	8.65028923		6.48343638	7.81113899
														4.37373657	9.84430713		5.72465662	8.13808251		4.11105178	7.40051016
														6.43283074	7.76180074		4.30354758	7.82842896		5.26723612	8.72001314
														3.42846741	11.1850272		5.25079355	9.9178971		0.66666667	5.56746305
														8.71472618	9.27003502		9.12377311	7.4511238		7.13098523	7.07227703
														7.20663192	9.78282427		4.89257321	6.01479804		3.52957155	3.05664167
														7.50798446	6.94939452		6.87098316	9.36525156		4.7395463	9.2143912
														6.11850772	7.60176571		10.0096881	8.86455181		7.5924365	11.370385
														8.94255695	2.72330833		9.44396945	9.70480766		6.33387603	3.72247272
														4.91829583	8.47343865		8.19307354	9.1713964		8.07830926	5.30442114
														5.42074723	5.86259251		8.56935369	9.66380057		5.47890385	8.04052751
														5.79555695	4.42089405		7.93267387	6.50873118		6.5554866	6.76141902
														1	6.21004163		4.7503955	4.68723623		9.8305489	7.30006095
														3.97021424	9.43535397		6.06814103	7.06765479		9.03494898	6.04758176
														6.60873725	8.35021632		3.93457584	8.90049331		6.22602351	13.1400932
														7.10566801	7.4458355		6.6812592	7.20463485		8.02636383	7.19515624
														8.63291239	5.52003132		5.24207272	9.43123652		7.23734105	8.31745642
														9.52571148	5.45355855		4.42148087	5.68888561		3.52832083	8.08001532
														7.21632982	11.5577607		7.96646632	8.90824435		8.00483822	7.81945285
														8.19856944	10.3306004		7.49093396	10.514096		4.67596867	9.62613904
														9.66985263	9.1240977		6.64770715	9.14207515		13.9898507	7.45426408
														7.14132518	9.02643014		9.68412376	3.30229687		5.58433592	6.18229564
														8.44571389	8.62692038		11.0704786	1.389975		6.27634299	9.29776644
														6.3397767	9.99519345		8.77144179	10.0676031		10.2739873	8.66436526
														3.81981054	9.95818302		8.13789285	8.46274095		8.73247029	9.71293944
														6.79783034	8.12343325		10.062796	1.52832083		4.49728437	9.0109671
														3.8812854	4.81991726		6.25589554	2.70976101		7.77883034	9.43523679
														4.49728437	10.3021596		9.90925446	5.48343638		9.13229901	6.6339994
														3.68146471	7.49170465		7.41022887	8.19397012		7.97400659	4.32575997
														7.64661344	7.11793386		8.31917951	9.51537628		7.04715702	6.53635443
														8.99098625	6.37856976		11.8212964	8.38614064		9.72865665	8.55296407
														4.01479804	5.54862785		7.32012251	4.78217124		7.31225098	6.62234277
														0.33333333	9.63562831		4.9132602	4.66859999		2.72330833	9.21640111
														8.97641775	8.98760791		8.86108966	1.52832083		5.1098854	6.06543158
														9.38281691	9.16895808		5.98297917	5.34676324		8.99306837	8.75760898
														7.49545301	5.8691101		2.68146471	6.49584725		9.38934875	10.182918
														1.77397603	8.68421704		5.62026534	7.37298458		9.92075078	8.99596945
														10.2729069	10.1848142		7.13583615	9.97555453		11.0220898	4.18741414
														7.46255501	12.0594975		4.69227187	2.60245164		4.20978554	1
														2.1949875	4.10993211		6.840955	7.88721958		8.70197938	9.89641648
														4.46410581	10.4325512		3.77209384	8.04701602		6.88898172	8.26262967
														6.59892492	10.2525345		7.50262442	8.42645802		3.54795206	3.16926488
														9.62247099	7.50733143		3.6356302	9.85812603		8.24695263	5.64076855
														3.70976101	3.99456873		4.79095502	3.73322411		3.30229687	7.97957151
														7.80673429	7.39905383		9.25606776	6.66734678		4.01388638	8.89316891
														10.6228812	5.63073296		5.26236211	8.10700034		6.26326278	8.59671905
														6.58218893	8.0438833		9.79777258	7.01296005		7.34225687	5.37819558
														3.5849625	11.7977666		6.62596506	6.91327256		4.69626275	5.43521143
														9.38162047	7.8200653		8.16817065	10.1582299		5.64263894	3.96896353
														4.49326009	10.230973		4.15314387	6.73789761		4.84053348	5.96962838
														3.75246261	6.0433995		2.4406427	6.89746131		5.55392603	6.12880188
														6.20648686	9.99051025		1.86165417	9.13297979		3.34263533	7.46729845
														1	9.11509432		6.21724148	7.34071702		5.73742279	3.92575177
														1.33333333	9.22387154		6.29965186	8.19090825		3.30229687	9.76934108
														7.956524	10.262891		8.14608286	5.84541574		7.73149826	3.10730936
														2.96896353	11.4203236		3.88008165	3.73322411		9.2397104	7.50543581
														7.70684722	7.08096693		10.1562166	6.92365193		10.433857	7.92805824
														5.73992452	10.6585058		3.76180074	10.0877812		4.93578497	8.43775113
														8.05696718	2.96896353		2.8306177	8.98757573		6.93042526	9.58222548
														3.98376157	4.72963262		3.86165417	6.53206325		5.59364993	3.93792706
														5.90458746	8.88023456		6.02685591	9.86520344		5.45407261	6.84379636
														10.2010813	10.5063471		3.82726648	7.76104603		6.10782568	8.12050534
														3.41359711	9.18304356		3.37642767	11.3993771		8.01921778	7.14522681
														5.07466722	2.05664167		2.77995	9.47694294		8.86926542	6.60292104
														8.02715565	8.2674193		1	9.5104768		4.30827083	10.1502464
														3.83593155	9.1780069		2.15314387	6.79769904		3.13077247	6.62815374
														6.74831018	11.1760643		7.9730253	7.65956271		8.29924302	6.93520598
														6.72517344	11.3080663		5.95219047	2.60245164		4.72247272	8.95007373
														7.78405651	8.87937583		8.51943166	8.50809463		4.9748138	7.25167075
														4.09801544	10.317597		2.87156995	6.20490328		3.56681324	8.06452189
														9.60713522	8.28211452		6.22473076	4.59378657		7.64222517	4.89826438
														7.53379832	7.59746465		6.88874133	6.34136693		3.88725937	3.02915428
														6.58707119	8.18592106		2	9.95957028		3.88725937	6.25079355
														6.66539185	8.33137402		5.65441912	8.51177047		7.34763547	9.82999987
														9.48742894	6.13202876		6.28514678	7.73728739		5.35670698	8.95478633
														3.05664167	7.45105181		5.57227315	4.7414344		11.571116	6.16417145
														11.4247646	10.7061176		5.6997278	5.93751361		8.37265366	9.59245006
														7.27431473	9.42443629		8.96665573	11.6525084		8.64412722	7.66877536
														9.10408186	7.63288201		6.63734129	10.6560219		3.30628775	11.0603265
														1.33333333	10.0158142		5.76640267	9.27758414		6.53229619	9.47821698
														9.50161196	8.12708359		4.0640976	9.2858781		5.81340678	8.29697786
														5.19310531	1.52832083		9.3427588	8.78970034		5.9522391	6.82652501
														8.78975036	9.71299012		8.53282412	9.83639371		8.03762967	7.66621884
														5.94437082	7.00697162		7.77984907	9.91965638		5.01291585	3.13077247
														3.76180074	8.29752818		5.95126562	9.08060472		5.64768807	8.87650118
														5.0316891	8.37142198		9.77194212	5.7860339		4.3170949	6.55075694
														4.67180502	7.21875242		6.39901782	10.3057019		7.08593942	3.9639279
														3.96896353	10.3166143		10.9723417	7.27611795		2.40960623	5.40851546
														6.52820341	4.70327688		3.44661667	6.67354968		8.26912207	9.4624639
														4.29472351	3.35893853		9.25669529	5.50738413		7.87188597	7.92243288
														6.43746148	6.3795081		2.6356302	5.28254821		3.52074747	7.95063079
														2.72330833	8.69144339		5.48459502	6.04882971		5.50127525	5.21724148
														3.65526143	9.57387522		4.2712604	9.77009502		4.26965472	5.8115536
														1	9.26701939		6.40672979	8.16643956		6.87102094	11.4954886
														6.87219611	8.63806857		6.3419556	8.86960206		8.92219689	10.5053418
														6.77177329	9.01158158		9.0369468	5.74292078		8.58014993	9.26537349
														10.7381484	8.88715209		2.389975	8.61101534		4.29726123	9.01997695
														8.19457066	6.27574782		4.07926916	10.2419709		9.16430433	8.82016489
														3.32575997	7.5941146		6.22821987	12.1335644		10.9500404	9.41872279
														5.6757959	8.0219868		10.0351889	3.76180074		3.93578497	9.6534642
														3.6356302	2.72330833		2.56911971	10.573551		4.26154495	9.27530448
														9.30680645	10.6076408		4.00745594	10.0940672		7.64391053	5.35136517
														6.65217833	10.178743		9.78637004	7.05038923		11.06653	10.1891614
														6.78575902	8.9572951		5.73992452	2.52832083		3.35893853	7.15678501
														3.60245164	9.36104235		12.3442579	6.26041908		3.389975	6.90988686
														2.80595084	8.28791268		5.61290384	3.11328333		7.58939518	6.29174446
														9.17440211	10.3328955		4.87210637	7.34974567		4.49644875	6.286932
														3.93792706	4.52976668		9.25466118	6.47228371		6.98489777	6.15399698
														2.389975	8.41453225		6.59768782	8.70255426		4.52957155	9.86657043
														6.93593223	8.6277306		6.65266963	12.3709522		5.84090904	8.43735326
														2.33333333	2.6356302		9.64079492	8.245653		2.91829583	8.86089194
														3.79743914	7.1206804		8.80370793	10.6114871		10.8832132	5.08496033
														10.2039661	5.60338998		2.79743914	6.34808245		7.15396835	8.38025995
														9.3172296	9.92711807		8.0446669	9.97103715		8.02685591	10.3083449
														2.48647721	7.90970401		3.35893853	8.7433526		6.98102856	11.9568415
														8.57338608	5.58020801		7.99642019	8.72996767		8.49096172	3.44661667
														6.78909843	3.77397603		8.13908584	10.1512897		5.51248703	10.4256879
														6.85920625	8.37257676		7.19509664	11.4161765		4.28117618	10.0201557
														9.34920462	8.88847181		1.1949875	7.09965549		7.67712515	6.84699186
														7.44175677	11.3655554		6.21847297	10.6145589		6.57227315	3.32575997
														6.09672096	6.22568631		8.94376049	3.6356302		3.68146471	6.94265016
														8.13007233	10.4017601		4.37081317	8.92911428		5.49853508	3.71573497
														0	5.56020225		7.9422935	10.5779609		7.36678307	7.87500647
														8.94349936	8.42403163		8.80910863	8.92010472		3.97345095	6.08524313
														4.36292941	6.73577394		7.1459607	4.23304621		6.33321591	8.30382843
														8.27828752	10.8956366		8.39681355	3.4155802		5.82300193	11.8352554
														7.46887065	5.41658103		8.37989474	8.19811838		8.47606553	8.15602677
														9.73324849	9.50246846		5.1504037	9.13952868		7.64205812	9.71166222
														4.38493937	10.5222923		8.21696143	11.2974291		8.70067629	10.5068409
														6.93852468	8.33555919		5.84212566	11.1809419		9.09531861	6.51528982
														8.26371566	4.94409889		4.52777262	8.91765311		7.30911839	10.1484745
														4.4662479	9.35833866		4.89971288	10.2760129		7.48013428	8.81871703
														10.2849173	9.8060421		8.54521772	8.67774798		8.77170797	8.72941804
														6.68116042	7.1436686		5.70377982	7.93476628		9.69139349	9.77754726
														9.22869337	9.10906245		10.9981865	8.18333236		7.41662693	11.076862
														3.97345095	7.84926052		7.85678844	8.35569157		8.45916798	7.19924932
														2.96896353	10.5853145		1.72330833	6.54220722		6.4345163	10.2389314
														7.71558338	9.51898314		4.8703416	7.60301711		4.23808184	2.64160417
														7.77162399	9.35732566		7.06249822	10.9582672		7.0081779	8.76737041
														1.86165417	8.2325912		10.7434897	9.55289855		4.23808184	10.5382755
														2.77397603	9.79113886		9.85289986	7.48111879		5.04683676	8.51950419
														10.3828002	9.01241834		6.26869042	4.17874907		7.76045885	4.7623784
														8.69966291	3.97295441		10.08648	10.0424225		8.9352107	3.60298806
														6.31196339	6.64540843		5.20704537	7.74309686		4.71995711	7.86777161
														2.91829583	3.40960623		8.2209865	3.41912928		3.30229687	9.11298468
														6.30463929	9.34649557		6.98150206	10.0275954		8.77741366	11.1112626
														5.81201756	3.29827259		6.59808785	6.68281299		8.70652644	10.885382
														7.54851353	10.0953345		3.87156995	8.60556384		7.41736495	8.19529926
														7.50425261	9.34867933		8.04038975	8.49543696		3.42846741	10.6977337
														1.52832083	10.0065749		3.39989078	7.49254344		10.1500074	8.37672321
														2.91829583	3.73076427		6.1165653	10.0417614		4.46979698	7.75436584
														4.389975	8.79581738		8.14384057	3.65909331		5.2205927	7.87197232
														6.43798196	6.29291016		3.40960623	3.42226218		6.84159552	8.1425467
														9.49993977	6.65943236		4.16926488	7.28918668		9.16618802	6.54103127
														6.15941608	6.04593723		7.3814208	8.89439714		4.14557051	6.89106506
														7.56666469	5.88581004		9.97174681	9.79170314		7.50260853	10.9169433
														9.14533296	6.15100445		3.23808184	9.65983445		4.38793563	9.52150926
														2.4406427	6.50757379		8.95131482	8.86633756		7.2636934	7.54505219
														6.02351342	4.88428166		7.5322416	8.07132387		10.6913639	4.01479804
														5.98730814	8.26792625		7.67319759	9.00092692		8.02488304	9.81130779
														3.7577376	8.96228873		5.00745594	6.60319115		9.56251123	7.48194829
														3.35893853	3.57227315		8.8757119	6.61690801		8.61658242	2.8306177
														8.39248535	5.42148087		4.00745594	7.57589602		4.3453912	3.87645221
														6.35697601	4.72497523		8.46047453	8.98914221		9.45040959	10.0160977
														7.02149146	6.78640588		9.2251344	4.28677035		5.45544074	6.93195403
														6.77491437	7.88806098		3.95627418	10.3543354		7.12109878	8.44653051
														8.03524104	8.3288404		6.60996125	10.2189964		5.98501228	8.22427945
														8.36782731	10.3684482		5.89025563	8.6316809		6.13908639	6.96736414
														7.94080352	9.37562087		5.0104522	9.72027224		7.29676119	9.74565196
														1.1949875	9.32547205		5.10059399	10.4328297		9.45843262	2.99242664
														7.26241313	10.8287806		3.90474851	10.3634982		3	4.21461873
														11.4610414	11.7727944		1.77397603	4.00513835		5.8607434	6.80648197
														6.12096756	11.122476		6.69566467	8.75516592		4.40800056	9.00818906
														6.49056899	5.61177009		3.62345491	8.60706381		7.99195678	3.16395103
														7.25661261	5.36406656		6.86491033	2.30229687		10.1850523	9.88978864
														4.2205927	8.54119204		7.25480819	7.21115009		1.72330833	9.51751436
														8.48648404	7.77042682		7.40915988	4.77697229		7.63172331	8.55764655
														6.62891482	6.16787981		4.13291456	9.41985591		7.08410785	9.47638111
														1.86165417	8.30235923		6.49123525	7.9731929		8.14784769	9.36039328
														7.52251836	4.34676324		1.93578497	3.40960623		6.5379466	6.76460542
														4.65909331	7.73146118		11.4121412	5.55371726		6.17087234	7.18924382
														3.36248761	9.64622109		6.49317063	8.17131725		10.4850448	7.35927759
														3.24659354	7.52511081		4.35581145	8.39894993		5.28127431	8.9860346
														4.46464223	9.06068123		5.09744054	11.5913951		4.05329045	4.45625975
														3.95447065	4.00745594		0.66666667	7.62799347		9.87466027	10.202103
														11.3296958	5.90607951		7.08923066	10.4850631		6.7540255	10.2275956
														7.01204222	5.78217124		2.1949875	5.64386004		6.4300903	8.36743195
														4.32240875	6.08756071		4.59596752	8.37149049		7.64337505	9.25167572
														8.96270965	8.49174869		7.81392433	6.40105864		5.09973601	9.70102963
														9.92312603	4.19841916		6.41283579	11.2204976		3.93792706	10.1870835
														6.05871139	9.10591946		8.09475762	5.74252611		7.42020727	3.65574209
														7.99587634	7.22804864		5.29472351	9.527744		7.36209811	8.69829995
														8.57720691	8.07264212		6.4588724	10.7511846		6.4693603	8.62761286
														5.40602375	9.30833376		10.0273217	8.57978624		9.48910135	3.13077247
														1.86165417	3.23808184		8.97151197	4.76208965		3.78474979	7.29126718
														3.93792706	5.24596036		6.56799826	9.484293		11.3657278	6.03802933
														3.52832083	6.8890135		7.98187599	9.94060658		6.47875338	10.2545599
														4.60459373	8.52500189		7.26752228	7.2611124		8.94859682	7.68920956
														5.28702897	9.21057659		9.70095091	9.01943209		2.5849625	3.54795206
														9.84825169	9.55053472		3.87156995	7.54818462		8.95297551	5.71029742
														3.79743914	6.0981052		8.21337455	10.3835306		4.59596752	4.59378657
														7.41088192	8.36431775		4.44661667	9.26722231		9.31148875	7.83611698
														8.22344115	8.70950301		4.59596752	9.29443902		9.64863269	8.59672166
														5.052791	6.71368313		14.07477	8.10850431		6.555408	11.6363354
														8.82599407	9.54042251		9.26566128	9.70848039		5.02471382	7.49370189
														4.46410581	9.03434833		4.60056945	9.01637951		5.458437	10.5398015
														6.56469979	5.46957593		6.0919445	4.05160604		4.36226656	5.92812215
														5.81749955	11.1753984		9.93763979	9.87899472		4.36885431	8.42294745
														10.3065414	4.80357211		9.67425275	6.61209693		3.77995	6.50455531
														4.16794191	9.64933213		4.05160604	3.29012157		6.18161457	11.2646718
														3.23808184	9.76044899		7.69664489	9.75949432		4.51530992	5.69227187
														7.68976676	9.40996032		8.98831596	2.78877407		2.26911831	9.33027419
														9.57204621	5.55225334		9.17192942	7.91214664		7.48932173	10.6739065
														8.39811773	5.38619008		7.79917509	9.82018917		7.29364987	8.40014644
														8.89711141	9.93182608		7.10595287	9.30847941		10.2377726	4.66654925
														3.65042824	7.60584444		9.73445087	10.1355253		3.03442927	9.52708584
														6.27759293	7.54456028		6.38844547	2.8812854		7.88034081	9.80611456
														4.62576138	9.33620499		1.66666667	3.79743914		3.76180074	7.28203416
														4.49861834	9.22394772		5.93486791	10.1594629		3.54795206	8.87525441
														4.00093834	7.59149274		8.96552755	5.65807097		4.98047149	7.7367319
														8.27904697	4.23808184		9.4020694	6.64328647		7.03903511	10.7333204
														5.53534307	7.03689913		9.97170268	6.9091484		4.63204772	9.49639451
														5.98126179	3.42614982		5.74908048	7.07034979		9.06125294	9.01790593
														8.4184978	1.52832083		11.2220859	6.8093825		6.38943332	8.09814634
														5.63138487	8.66242654		3	5.9881249		6.1730073	9.57444732
														2.96896353	10.1989859		8.35102977	6.79930424		7.06024694	8.74778368
														9.86548694	9.41157828		7.3190548	4.22590655		3.34813137	3.89608344
														3.85408081	9.28340601		4.16694729	8.54190291		4.67763556	9.7410419
														3.16059981	10.4398658		6.93106562	4.93390279		8.97715105	6.05031902
														5.35893853	9.37241289		2.96896353	8.32027799		3.77995	3.19310531
														4.62345491	7.18786182		3.80313031	4.79312612		4.92051708	6.8707558
														1	6.02588689		6.51317412	7.17981049		7.48997929	4.88725937
														6.75009947	5.89608344		7.50483326	7.43821802		3.65526143	9.87006508
														6.86456583	4.84864326		4.53175249	5.5627501		4.65042824	2.75559551
														8.51994297	5.62734068		3.90474851	7.01814315		5.50313463	8.18197404
														7.49480068	2.52832083		4.91746022	8.10474608		9.67096032	9.57645407
														3.61516335	10.9637209		4.63688091	8.62005093		9.62874876	9.30200253
														1.86165417	7.84336525		3.57141517	10.1425339		3.80171382	9.93039919
														9.2355902	9.29273747		5.03475704	9.12731835		8.23076513	2.72330833
														7.1371924	6.37454548		5.95909471	9.42657141		6.70157386	2.69582095
														7.15171452	8.91539991		4.07506915	10.7345501		6.32931004	9.59504927
														9.51475527	4.8528069		7.80307091	6.78924347		9.43279862	6.69076671
														6.27624384	7.10604705		9.20060703	11.7645827		7.55146609	7.33007483
														2.46410581	8.17532948		10.5426036	10.9202441		8.37052752	6.25287988
														9.80920772	5.70147149		5.28391635	6.48337596		8.75649809	6.18856571
														4.12573684	2.1949875		6.86647297	6.28443652		1.77397603	6.30091045
														3.50259821	8.42106603		5.85566846	9.07318463		4.0256052	6.56823807
														4.49728437	4.35558731		5.34881398	4.42846741		9.14381689	6.41550598
														7.39735868	9.07260687		6.76293959	7.86885038		4.35893853	8.48467538
														7.08376005	8.09980351		8.17555785	6.33229757		8.22822666	4.03091905
														7.74597705	8.61068658		8.79092671	8.44687088		7.46924416	8.53900308
														2.52832083	1.86165417		2.8306177	3.51208241		4.72424667	5.2278111
														8.36112758	6.87322577		2.86165417	7.73299049		6.49303904	7.50544864
														9.01203437	9.35311872		8.09947165	9.83099243		8.57545706	8.54309619
														2.6356302	8.20235763		3.8691101	7.89899024		3.99242664	5.40800684
														6.18840704	9.32990594		2.52832083	8.92512799		9.00947614	6.8177073
														9.85343446	8.61987935		3.97887931	3.896957		7.29728101	7.93489626
														6.8767083	5.09614452		7.67236563	5.61793229		8.95834462	8.56124466
														8.09130313	6.74421174		3.85661854	5.945383		5.30532424	9.90731542
														2.60245164	8.22284878		3.23808184	6.46289668		5.00647233	8.95770003
														7.42228886	5.02693918		7.69994162	8.48649638		5.16520174	9.41111871
														3.13646365	8.60456033		4.89608344	1.77397603		7.63703117	10.6910494
														7.70756653	9.31780949		11.4270681	10.576535		7.03614419	6.78671183
														8.78410622	9.35409916		8.34209061	2.57141517		3.61096334	11.5855944
														9.57415322	7.32956896		8.75821073	9.20059929		3.94784284	10.9181516
														1.72330833	8.98488718		6.81437927	7.29631116		0.33333333	6.20221218
														6.34919753	9.00495676		3.52957155	8.58376684		10.8022435	6.04419168
														3.4406427	9.24575749		6.9980294	9.47574553		8.71520845	8.63976618
														6.49797787	10.5256363		6.56049059	2.52832083		6.1657739	5.40800056
														9.8247673	8.38615926		8.14818965	4.389975		6.80029037	7.77794884
														7.27414463	5.34527669		5.51991186	7.06505998		8.7428832	5.94921488
														7.2323375	7.53835281		5.78787952	9.0242821		2	8.39019856
														7.56371571	10.5488443		3.93792706	6.6932727		5.45892891	3.80595084
														8.35074838	9.42520656		6.97981072	9.60606812		5.52102569	7.6958531
														9.26750047	11.4132275		4.09973601	9.51376762		7.59164715	9.73982342
														8.02416285	8.00549316		8.30836622	9.2279		4.93976033	7.83564278
														6.78961653	9.89332482		1	9.8657283		7.5530817	8.59124817
														13.0988839	6.79553591		5.16395103	6.72694152		2.91829583	4.31159886
														7.51937391	8.87988387		4.80489508	8.57178599		8.60560109	6.96893491
														3.78877407	8.62699902		6.81942748	8.36397765		9.26957032	5.68469851
														8.33378197	10.033054		9.25265302	6.79486188		3.93792706	6.45492814
														1	5.1082477		6.89597071	9.87825518		3.32575997	8.36761123
														4.19935083	11.729093		4.2549572	8.9834199		6.93356327	0
														10.3248192	8.90709093		9.0562207	10.0885442		7.92183758	10.1740056
														6.73742279	6.16263427		9.61690966	11.5282331		9.61948099	3.52074747
														8.21961186	3.0762729		3.65909331	4.99758712		3.94784284	8.89112128
														7.09773706	6.4968243		4.03091905	9.80158753		6.14053488	7.38200142
														6.60732026	11.067383		8.06071435	9.66538196		7.51196854	7.79690772
														6.38462289	9.10935369		9.77481807	6.40734672		9.06110279	9.32939316
														9.3474676	8.23355018		3.56449565	13.3119579		6.50309339	2.10730936
														9.80022436	3.10730936		3.5849625	9.51614268		5.3109843	5.20367493
														2.93578497	6.05558384		7.7624235	5.74506384		3.25162917	7.18333173
														13.6943166	10.3323266		5.98001275	5.32455084		2.90474851	8.95612548
														7.68245198	6.39963194		4.90135525	10.115125		8.31735735	6.82163223
														5.05055028	8.90624897		7.1039464	7.7794777		6.91771225	9.44650536
														4.83161853	10.7301598		4.62294085	7.66042069		7.53424126	9.54587807
														8.27791208	9.76903971		5.65103505	9.36145131		7.80799185	8.87210835
														4.1221074	11.0121148		6.8634413	9.30152084		8.11496485	5.46758187
														4.26045324	8.99684451		3.5849625	8.22850511		8.51647102	9.72188922
														6.352366	9.14483616		10.5444542	3.2712604		7.96637915	6.59640932
														8.07047339	9.40706551		7.38849781	6.16065235		3.81707037	8.27632009
														6.05055028	6.89325452		8.35006469	5.30627222		13.0334407	8.71563205
														6.06486766	10.6517306		5.92958977	1.81981054		5.87996864	6.90409394
														10.2397334	7.72942578		9.13928842	8.6819436		6.12060224	9.67521471
														9.93900145	5.38181819		6.20747932	9.8496799		6.87718218	8.92183751
														2.86165417	2.66666667		5.3593836	8.96428185		4.94390103	10.255074
														10.4689595	7.06869238		7.84257203	9.38830581		6.48450661	11.1055823
														10.3938902	6.76705821		6.10382151	10.6356432		4.65405768	4.899134
														1.33333333	8.72302023		2.60245164	5.42391827		8.11508603	9.48851533
														7.0549835	4.36885431		7.19391956	6.67826722		5.86259251	9.00995463
														7.76189476	8.20277246		7.6249135	9.27485885		6.24974698	9.44462755
														8.75053567	9.9915964		5.56637954	7.5941178		3.80489508	6.14880431
														3.30229687	10.1321927		8.88415096	5.22590655		5.2205927	5.2278111
														10.1679817	8.84594378		5.73322411	8.32455872		4.43306934	9.90162276
														3.72330833	9.6711991		8.26882981	5.65691168		11.2887067	7.3688524
														4.43306934	6.23301005		8.6352206	5.83394573		7.08317055	7.50310869
														9.35940915	7.52203931		8.84880344	4.28599367		3.73810637	9.42851915
														5.73785331	5.949013		7.4484038	8.84732957		8.92459316	9.06332944
														6.10636919	7.52317543		8.51107378	5.6949984		8.93137189	7.92336188
														4.46410581	10.8048972		9.69878988	2.36248761		5.13202319	4.02915428
														6.30876919	3.09513407		7.3905462	10.7360736		8.03676213	6.6445746
														6.38365235	9.20400099		8.29973277	6.8197465		8.61526387	4.77350617
														6.96382457	8.65542176		5.88502782	9.68064059		6.41973665	2.8306177
														7.97140696	6.54495592		3.59378657	8.30509747		3.17712715	8.58540438
														3.69138049	7.33801818		6.75724552	6.86679252		5.51040971	9.59496977
														7.68270655	9.37516101		9.32309798	9.23785972		5.03322552	8.73460382
														4.26045324	8.15982414		4.41060706	5.95552219		6.92575177	9.18603668
														10.4686075	8.85699354		4.75832016	7.33611096		5.13202319	10.5751637
														2.05664167	7.14217664		3.92821162	7.75983014		9.9548072	4.96139017
														8.72629885	7.75166543		6.92045648	5.24381721		5.08224687	6.51229488
														7.86562725	7.39842656		8.93189099	2.81981054		5.68723623	7.98858971
														4.08135549	12.4155654		3.70976101	7.58750448		4.89971288	8.00331424
														4.62345491	6.44436327		1.52832083	5.71350342		10.1341103	4.70177855
														9.25006606	7.85544303		8.79750286	8.95553712		8.89936227	4.49728437
														4.87371204	8.13349212		8.90126617	8.39486637		4.69227187	4.0640976
														5.41676614	1.8812854		7.49431846	8.40715839		2.77397603	7.99976329
														9.21706279	7.51621252		3.55392603	2.66666667		8.68446488	6.32890289
														6.5425018	9.92818877		7.15405425	7.18964945		4.96896353	10.2659105
														9.31431247	5.50061239		4.39989078	9.49887377		8.92100141	6.9215688
														2.62345491	8.77747176		4.80259962	12.160109		5.34881398	9.38584093
														8.80942289	8.39564791		5.87477952	5.96264088		4.82558207	8.32796004
														9.08379506	9.12996236		9.12302715	8.32417488		9.84608177	6.42752723
														7.13690544	8.80218858		3.44661667	9.40258241		2.26045324	8.86762683
														10.5064788	15.4234706		7.45059202	7.48829889		2.72330833	5.78986578
														4.78877407	11.0152007		3.16395103	5.51299234		7.70387821	7.66978137
														9.81131127	7.60913931		7.52596879	6.93748541		7.80393077	7.39951685
														6.5095254	8.82810893		10.8299971	8.00493821		9.63467128	4.88725937
														9.20974251	8.9684803		6.56113072	5.12428835		8.13886225	3.54311887
														6.78265145	11.4540624		8.89440983	8.56991222		8.92965596	7.34632954
														4.97021424	4.68670161		7.84182912	9.31438311		3.86290488	6.02701202
														5.38662378	8.731756		2.46410581	9.30132935		6.32098792	9.14184259
														8.18530864	8.6930216		9.47724644	7.35733914		5.34838747	8.23757498
														7.3816241	5.86539659		4.38662378	9.0797371		10.7500579	8.07844977
														7.8887517	8.41965366		4.49728437	9.06222003		5.87373112	2.99811781
														11.1853851	9.60653183		6.51083604	9.22133595		3.78877407	7.10143633
														6.8889147	9.31695647		6.68008453	10.8114228		8.70331098	9.49814154
														7.33852613	10.3872695		6.08704666	8.80024979		7.37680742	11.5884195
														8.02207003	7.11681105		5.33321591	7.966183		5.87968601	5.75554672
														4.65574209	10.2194736		7.41947792	10.1961544		8.22077157	8.31162429
														8.77066904	6.38256064		9.53336085	10.1091341		5.49224873	8.82132863
														7.68297151	7.82379181		3.0762729	11.4823998		3.49728437	8.20125775
														7.72087333	8.87829549		6.02656437	8.58936778		9.96531892	5.67958252
														4.05664167	9.12610228		2.98278908	10.0350591		4.49224873	6.83454648
														6.19663814	8.92767417		1.52832083	6.78477275		5.13591083	8.41542917
														5.36885431	7.17816809		7.95542428	7.1743994		9.69198287	4.94784284
														6.15951615	8.29150088		10.2815216	8.9777136		1.79743914	8.50848919
														9.41757442	8.76227578		3.13077247	8.53240682		4.58161128	8.86177528
														8.72608543	7.6631315		8.08369846	10.3857231		7.59879819	9.07448588
														5.39164189	6.28866735		8.40919278	5.83274198		5.49326009	6.89305693
														6.85714966	6.75575254		8.22754833	11.9917597		4.20978554	8.97878989
														4.29871439	10.3611121		5.82637237	4.17777658		6.31070749	9.01932344
														9.23495353	6.62041785		5.7431399	9.10278704		7.3733949	8.87352322
														4.28754579	5.47498452		8.66247992	3.13077247		9.76469201	10.7764137
														2.93578497	9.46568148		10.3900468	4.1221074		8.94559681	8.50675637
														9.85771181	10.6155459		5.07911979	7.12933209		7.4163698	5.26511827
														4.20704537	9.42887689		8.35793292	11.4560219		4.48510907	7.32892696
														9.23741163	8.99392097		8.29617229	8.02397112		8.78652121	10.1645513
														8.29108883	5.26113585		5.09571173	9.11790622		6.00248115	9.77349984
														3.77397603	4.87770292		6.63223694	8.07975735		3.5232852	11.3536783
														7.23968958	5.59530406		6.79474804	3.89080845		8.38767595	8.08064399
														1.66666667	9.51911189		7.44802638	10.3164859		13.6566527	10.2107034
														2.33333333	9.33668697		1.66666667	5.98444418		9.16168297	6.66572282
														5.50744544	7.73170101		4.00976241	8.83545002		6.69930632	6.81004466
														6.42658522	3.50785399		8.521026	11.1029347		6.60082196	9.0223623
														5.53870601	5.91906923		7.73945643	9.691404		9.53638887	8.31720287
														5.96708134	9.8714528		6.12073927	10.895494		6.46461709	10.7433504
														4.79095502	7.41669635		6.90255752	8.61129768		4.00745594	5.66987728
														8.04456596	8.44460841		9.75732024	9.40590767		9.8357675	11.6135434
														4.03442927	7.36119007		2.4406427	9.49906674		3.83593155	4.57141517
														1.66666667	9.43809318		11.4002048	7.19451673		6.80373768	8.73488938
														8.9023135	10.7744226		6.59350898	10.7640777		4.58524072	3.44661667
														4.389975	8.54963595		9.17275183	7.86417333		4.29726123	4.21341498
														5.00210869	11.2480682		1	5.71639052		7.54224019	6.98806285
														7.2339493	6.36577754		9.55300764	3.79095502		2.66666667	11.3082838
														6.02822795	6.41427972		5.87164662	7.37482828		7.35689916	8.99442486
														2.33333333	7.54735438		8.58708798	7.4254176		8.0460185	9.01585881
														8.19931864	8.53383678		5.63374801	8.74241345		3.46410581	8.07823428
														7.32073541	6.49248596		5.61817584	4.56183845		8.78013876	3.33333333
														6.6638074	9.77865754		4.90324335	8.09232165		6.75016424	10.3394423
														8.49370016	9.75100815		10.6262936	10.1174795		7.40525981	5.6997278
														6.48635979	5.90108491		2	9.87751663		10.0595438	8.78920881
														3.18741414	8.27341292		3.79240351	8.82390009		9.1577949	10.8925225
														7.77858184	7.19994795		4.32790206	9.5595957		6.94906806	9.52663198
														6.43934949	9.31235804		4.87141658	5.84053348		4.08892885	10.5458406
														4.77659878	5.03552098		5.46535652	7.63184758		9.03506695	8.55052445
														4.73076427	12.7640794		4.25079355	6.36579297		2.96896353	9.36487361
														0	6.78265145		3.29472351	5.61244409		6.16943515	9.46295144
														9.27113703	11.985067		6.00448451	7.45690609		7.91232003	6.88583562
														5.78740594	9.51564616		6.308122	10.9880047		9.4101026	10.6927081
														3.4406427	2.93792706		7.17714778	3.10730936		3.85408081	7.63855791
														7.25857105	8.2880865		5.69725531	9.45749275		6.37796826	5.10542718
														5.28323277	8.63610876		3.52832083	8.72278614		9.53857767	4.47890385
														4.18931869	9.37890316		5.42923746	6.94234055		7.46226782	7.22300479
														7.49137047	8.63283459		3.88725937	7.65701814		6.35243212	7.03549542
														4.45907018	9.61784436		0.66666667	9.67063062		7.53876585	8.59868925
														8.54299367	6.40064734		6.95996178	8.15421768		6.15637767	4.38388361
														6.38074225	6.3199101		6.71680391	8.38743442		8.61385483	8.27316711
														3.99242664	7.37584826		10.8670089	7.09778646		9.1080257	9.87368813
														7.33710419	7.28137242		5.26335615	8.14328378		8.8881817	10.8208838
														15.5388035	3.1949875		6.54052896	8.81288529		6.65459598	8.86856031
														7.87250291	10.7843327		2.52832083	7.51293552		6.37521854	9.40545607
														7.51040971	7.82026528		8.39066692	12.2831739		12.8629716	6.61429273
														6.58954124	6.60375811		7.89889298	7.06645201		7.71441789	7.39384846
														5.59820631	5.85740884		9.25560953	7.92426231		5.73562058	6.15126169
														6.55459348	7.86792872		2.99242664	8.25810723		8.66588451	4.11881732
														2.72330833	10.9170756		6.8184695	3.42846741		4.93972706	6.97289813
														6.67252321	6.86690866		7.99311015	7.60159759		8.58895908	10.7301338
														6.84338748	10.3403462		3.25162917	10.1246242		3.74293956	3
														6.9954529	8.26289204		5.83659167	5.82873551		3.04309434	9.57683174
														4.53299432	7.58172019		7.45596345	8.99886769		4.4662479	8.68951426
														7.02926196	2.5849625		4.37856976	8.36825606		10.2681723	6.69164529
														2.54795206	7.81586015		9.59842609	9.19722598		8.47454023	7.56348685
														2.90474851	8.07445936		6.9754793	8.86606811		5.86083162	9.44406525
														3.26911831	8.45491944		7.14775814	15.4056462		6.86898004	7.8509679
														7.90487261	10.130737		4.77697229	11.198264		8.19730436	8.74747072
														6.10010262	7.12444983		4.41912928	7.69225067		7.25907306	6.95458811
														4.95909471	6.29567672		9.13269221	9.24164595		5.37416816	7.89140145
														6.49207997	8.02147781		2.91829583	11.1446259		5.55008881	8.59024925
														10.2090563	1		2.93578497	4.71297057		6.75803504	7.22461118
														9.1646447	10.2293571		8.51008631	4.13362648		6.71698569	11.8176899
														3.48373704	5.46829182		7.28387454	8.89788884		9.54268744	6.41801608
														7.8865875	4.57141517		7.45042973	8.69018533		9.51379985	7.70617156
														8.21123138	7.69267697		1.33333333	5.57929369		4.95970152	8.95326736
														2.15314387	8.06960316		4.20978554	8.66186029		13.4614652	3.90474851
														3.6356302	11.7219676		4.91158751	9.47183814		4.66099786	7.59670884
														10.7844576	4.14348418		5.3539029	9.40363387		4.18757314	9.95258462
														9.25316227	8.40364464		10.0005224	10.199405		8.74107584	5.55392603
														1	7.42214476		8.73258282	7.28451648		5.58391775	8.85652758
														7.89097719	9.42760467		2.05664167	10.4888268		5.01573638	8.43193307
														9.40881896	7.57799815		8.21575843	6.76175182		3.04309434	8.74189242
														6.91072248	10.8432425		4.62805684	7.9244334		4.99433119	4.1797196
														6.73859947	8.49450957		6.8413634	9.08126603		5.01565115	8.73533999
														8.08993823	11.0433507		6.5934449	9.296033		7.85638985	15.1179196
														5.0762729	5.28823939		7.61910137	8.99391968		5.60758999	11.1177324
														3.64160417	7.51535688		8.42929804	7.10000243		8.02774203	7.50041479
														4.65405768	4.9132602		6.81875539	8.09267353		6.1151062	9.05269872
														2.99242664	9.70987638		8.02636421	8.79530381		9.78865413	9.41758239
														5.00315958	12.529754		8.81262194	7.53428731		10.4891125	10.5652942
														3.6356302	7.48450753		3.93147196	6.53107201		4.06348067	4.64572996
														3.63160592	8.03754856		9.1504907	6.674592		6.1589154	3.90474851
														3.81844241	6.38850354		2.66666667	10.3953124		10.2955865	8.74255888
														9.12208033	10.1937329		9.23218937	6.24827795		8.12147967	8.31692143
														7.15026112	9.25381081		4.32575997	5.56933088		2.52832083	4.8306177
														9.50719877	5.46957593		8.2012728	9.74881282		6.9527251	8.66704797
														9.41645046	4.6955999		7.50685499	10.6018586		7.56904864	9.14960647
														6.95603806	5.39866243		3.91043968	9.36621768		7.91364293	9.09278639
														10.4643871	8.05487227		6.75020472	8.26116293		5.56154635	10.7107724
														4.62576138	9.55073654		9.78963509	5.32072434		9.62692819	6.80983903
														7.17075049	6.7169386		7.42509901	5.27259437		3.4406427	10.5705047
														9.35554838	11.0346068		4.30827083	5.88558667		5.65405768	6.74411298
														5.84444324	8.77666163		9.51619502	9.65537295		9.3316699	7.78499369
														8.53459108	6.71126147		5.16694729	9.49216172		6.19160015	8.9764565
														6.36298633	5.68047462		7.32880429	7.76806957		4.60245164	9.06057969
														6.62009358	9.64528722		9.39218694	4.4884371		7.78388007	8.82214051
														4.35893853	2.8306177		4.85533152	5.98047149		6.25703633	6.85344303
														9.22615404	2.86165417		5.08412326	10.0553884		7.16725639	7.9549562
														10.8625492	10.0995179		4.14764783	7.33166657		7.6606602	8.43080695
														1.33333333	8.60963915		7.74624881	3.20490328		4.42904506	6.09509795
														4.80595084	9.18414277		7.79868288	8.34992282		8.49891063	6.23661369
														13.5560891	8.17535581		2.30229687	7.38809281		5.25826235	6.76515767
														4.08892885	7.36745169		3.40960623	8.9689617		10.4943394	10.2199543
														8.3187092	6.99098952		1.52832083	11.0375744		1	6.55791691
														5.00745594	9.27618998		10.5608081	8.42599552		8.59534768	5.36060543
														2.34813137	8.58281021		8.7493775	11.3020269		7.76664763	9.52499301
														8.31013943	9.37822531		5.66070077	6.60327697		3.26045324	10.3362778
														3.84053348	6.77641483		6.92136469	6.29572434		5.55923988	9.310475
														2.1949875	6.36383934		2.23347991	7.62825136		9.27025822	8.56723462
														10.0685775	7.85735408		4.59600152	8.32465312		6.90270914	5.72309957
														7.99207796	5.33663869		5.68672976	6.14020606		5.6846561	5.37804182
														7.23625521	7.45605513		9.87005701	10.0642646		8.65216379	5.4553041
														9.81767059	7.56496505		8.56255581	10.3881116		6.20012585	9.56421727
														5.7588172	8.77985795		9.06068127	2.54795206		7.33069915	9.41978378
														4.49393314	9.9155991		6.66346772	6.15911573		9.46021479	7.8917502
														7.66258741	11.8876374		3.91494461	8.64790426		4.09281649	4.09973601
														8.44239355	8.16086509		7.69342146	7.23943013		8.82128001	5.36415604
														9.60011577	8.65421968		2.33333333	9.48637785		4.3539029	9.7352981
														4.95678824	9.63281248		8.95588469	5.25716316		9.60244855	7.21049124
														6.88495209	7.53269856		12.4710035	12.7024983		6.96644247	1.52832083
														4.09590413	3.72330833		6.88572629	7.11246078		9.84135571	8.34077459
														6.56885224	5.22827693		4.70327688	11.4768516		9.73118003	7.05511213
														8.82422519	10.6883899		4.60459373	9.72599394		5.65405768	9.32945853
														3.23808184	6.70008732		6.5699145	1.56681324		7.2762237	10.8817452
														0.33333333	3.50127525		2.389975	7.9369563		9.41679695	8.2560986
														8.78641609	5.15094012		9.76128499	8.41789839		6.72257398	11.2063799
														2.93578497	9.18843639		2.30229687	9.34848621		4.34078927	6.58963168
														6.03727616	9.0427503		6.33917901	9.55781605		4.54175074	6.61134836
														2.33333333	10.3561249		7.11038328	8.54992104		6.90814131	7.62244234
														9.87490431	5.73307074		9.13777754	9.37825289		7.92577157	7.86171012
														11.0688249	9.44291366		5.54228325	6.98984821		10.7472655	6.21025494
														3.70976101	8.20178046		5.70504165	6.14110978		6.89735913	10.0565592
														8.70435478	6.55735769		3.93309387	7.81186805		7.56683807	9.71080413
														8.39156409	8.41868247		9.53344931	6.53318686		7.81791496	4.16059981
														7.27241638	9.18277622		2.4406427	7.01606583		4.90474851	5.65900385
														11.082472	7.1084992		8.38305486	4.18741414		8.85947423	8.97707488
														7.70706991	5.73404127		6.47945651	10.7443554		6.98567044	6.03995776
														8.4394945	9.68058335		7.32239327	7.89853886		7.47848893	7.19448459
														6.25601835	8.36483941		7.22038393	5.82808549		4.99811781	9.49558124
														4.16395103	8.97089895		8.0100039	7.1410123		4.35136517	5.57125413
														3.4406427	7.81109428		7.90308474	10.9537189		6.12351706	2.46410581
														4.61724968	8.31920307		3.00745594	6.93020101		5.58573589	12.4240155
														7.72893346	6.97023571		3.91494461	10.4831638		10.0122573	7.22631923
														4.00745594	5.64753538		9.70035758	8.52595738		8.70772225	11.0079852
														5.34813137	8.10128412		7.99368955	6.70813132		5.37942393	9.58493067
														7.45475716	2.25162917		2.6356302	4.20244344		6.48467538	2.6356302
														7.67988245	7.59743896		7.00188764	7.38488787		4.47594553	8.07398311
														8.70501141	6.35099397		12.9583002	3.72247272		9.55235777	8.46212539
														3.40960623	9.40621535		6.70611938	7.86786896		2.81981054	9.23249185
														8.85444683	9.95946951		7.14283035	3.15314387		8.09877693	9.56351866
														7.27442568	7.51150142		4.9810214	8.03664544		9.76360269	8.42453731
														8.7488126	5.60124251		3.90014657	8.68709879		9.11644949	9.12471947
														9.60473226	9.88916616		7.44479996	9.08496107		8.08750449	6.48647987
														6.88251893	6.48687996		9.95969226	10.2901602		3.1949875	6.20289479
														9.67370003	9.16296175		9.93948615	7.06585789		6.56953298	8.34208735
														4.389975	6.4728605		3.90474851	6.12385466		5.2549572	6.9953258
														2.96896353	2.13077247		5.8811257	8.35093345		4.55094832	6.76925668
														2.6356302	7.76481422		3.34078927	4.93011617		4.77491437	4.63374801
														6.20309325	8.98155037		11.4215557	10.600315		7.01874076	10.5579761
														7.07585788	2.46410581		7.04954846	5.40477304		5.43306934	7.32334709
														4.2712604	10.2070066		4.96670402	4.5627501		6.00788022	5.7119031
														7.9758976	10.5752847		9.08136193	8.05738024		5.19623821	6.90292244
														6.08410785	9.8842888		6.57353945	8.19496105		8.03667561	11.231762
														7.60040367	3.1949875		3.85408081	4.95818306		1.66666667	6.97983487
														5.91165806	5.44738138		11.2509955	11.8232132		5.06371212	10.1347196
														6.51071427	3.8812854		6.96630279	3.76640267		5.08912398	8.42368364
														1.86165417	3.95421245		4.09973601	8.67286403		5.18458309	4.0640976
														8.71817259	10.0641747		8.92985378	7.44061335		7.22612669	7.14650885
														8.02190344	6.95413476		9.56503817	3.43306934		6.62589318	4.20978554
														8.09077028	6.85643528		6.14738866	9.27095371		4.18741414	7.76908445
														8.00351745	8.95632771		5.67429597	7.53231438		8.0923423	3.19310531
														9.75257777	10.0775912		8.18895287	8.13027743		5.40386138	8.24202469
														3.0762729	8.41119642		8.68074067	10.3891113		8.50531796	8.85588002
														6.30931911	8.92845655		6.04090897	8.62117624		5.64123296	9.31119952
														6.21878967	8.91562941		3.18995187	8.44600485		7.67713278	9.98338715
														4.30827083	6.10294557		5.70571192	11.0822286		4.93672331	7.14552172
														1	5.66242134		3.57141517	5.70674596		6.1338904	6.68118712
														10.3636086	7.50459739		6.21273654	3.77397603		4.0762729	8.35207718
														2.05664167	5.89420125		4.64554598	7.67737549		8.788638	5.13822841
														3.10730936	9.69280133		9.99559675	5.80029315		7.75167119	10.3307544
														5.85461723	8.45908995		4.76640267	9.72102416		9.4655805	6.49828519
														5.04906831	7.87004844		7.47459083	12.4551231		8.09244763	5.35491425
														4.72455905	10.4407356		5.14095107	7.60093765		5.48279149	8.0153896
														7.47878363	9.17878556		3.81015085	7.7939441		6.48233551	8.58589901
														5.458437	8.46571074		9.13474815	6.56055922		9.10530976	4.37276408
														8.93763074	6.65491566		2.77397603	10.221939		4.32575997	11.8662935
														9.09023828	10.6159083		8.52063005	9.75019935		4.26045324	3.7577376
														6.20790335	9.77774813		6.45653245	3.74293956		5.32861398	8.15881364
														7.62672139	6.62330737		2.87645221	5.73438241		2.86165417	7.56850138
														7.72063972	6.44298512		9.38605356	7.96872086		9.3550113	9.31855988
														9.120288	8.93139738		4.07366095	10.0002036		5.67711887	7.50142271
														9.72585177	9.57965249		8.81655584	6.86994778		7.48182622	10.021467
														2.1949875	7.41543175		4.44326545	11.5826086		4.00234242	8.17073248
														5.56154635	3.04309434		8.72032782	9.02084138		7.37239952	10.0572076
														8.67887166	6.33092045		5.52635024	6.77983258		6.2097215	5.81902006
														5.99242664	8.15979515		5.34418745	6.23722232		3.30229687	3.25162917
														8.63990645	10.2867226		4.45040511	9.76139944		7.35921371	7.31117835
														6.73053301	9.13003876		10.1708262	3.26911831		5.33321591	5.28599367
														6.96650492	8.17255006		2.70976101	0.33333333		7.28911001	9.74858814
														6.27888072	6.81959703		3.66194731	10.1492116		6.41952201	12.371867
														5.16765203	5.09088874		7.89021587	8.6315429		4.31563542	7.63375415
														2.70976101	5.64393313		8.07719288	9.37253713		7.0430675	7.25757994
														2.02915428	6.68594922		9.62245847	8.49823442		15.5553758	6.40270032
														8.39190832	3.16395103		8.20464204	7.36041819		8.16279351	10.1992466
														6.6141086	8.49716694		9.05173262	6.88949504		7.33672613	9.09613407
														2.52832083	8.69796347		3.42923746	7.55309673		6.45485976	6.24381721
														7.85938784	8.20218805		6.57290338	9.39850817		6.47568636	2.8691101
														9.01552539	4.24659354		7.1698013	8.1346432		6.06816491	6.38699474
														9.6238739	8.10258932		3.46410581	9.39532971		6.20112668	8.44795682
														5.47731819	11.5270853		5.96139017	6.70835342		2.76180074	9.80274459
														6.94406386	6.34034292		5.87275932	6.94992386		6.67570949	3.02915428
														6.50071603	9.23496784		5.41441613	8.26908758		6.80751372	6.7622566
														4.41260249	8.32156003		3.66478448	5.23709685		7.43360576	11.3958357
														4.53577677	8.89554915		4.55791691	7.34453169		5.2381534	8.76099202
														2.33333333	9.85219402		8.37096884	7.90704857		9.17798107	7.05652425
														6.97380752	3.38493937		7.01470064	9.09215886		3.44661667	5.75285534
														6.03573562	7.07626116		5.93246941	9.95380463		2.60245164	9.68664696
														6.39485515	9.54171619		8.79062992	12.1301729		8.03646118	2.48647721
														9.27705808	7.65466592		5.05789238	7.3510921		6.4447192	3.25162917
														4.51739625	6.44886821		3.45544074	4.23304621		6.0726778	10.3790213
														10.4978004	5.53654682		10.0184086	8.64495499		6.84087073	8.51421117
														7.17703195	9.90231703		1.86165417	9.78527008		11.086205	9.15702856
														3.05664167	11.7494454		2.91829583	7.43568653		10.5716133	8.19104398
														6.36166506	5.15246029		4.24939762	3.57141517		8.61408743	7.62230505
														5.83753901	4.97270595		7.52366508	5.27911076		3.74293956	6.86729319
														8.95214691	3.69758571		4.38662378	11.0766772		8.06437817	9.55313852
														3.75676511	6.14348418		4.06869954	6.11384829		8.23804368	8.43301424
														7.31561734	7.47571825		6.55303465	2.8306177		3.56449565	9.33440528
														8.99546117	7.37507055		7.2986513	5.25190738		5.17874907	6.5878693
														5.01842748	7.79848488		9.0043866	9.57020425		10.0238326	6.60067047
														5.52050887	4.29012157		7.55479145	9.41750378		9.33645666	8.08264893
														6.3234323	7.49002896		3.04309434	10.8178396		2.15314387	5.73251436
														4.896957	8.36752159		8.38864347	5.5137493		6.62593711	6.57426918
														5.1504037	8.62209443		7.63268603	9.75294903		5.49224873	7.67490177
														2.83593155	9.1911784		8.92689735	8.7727207		8.4435488	9.06508281
														2.6356302	8.24789622		8.3233348	5.90833113		8.67470488	9.89731183
														8.94370513	8.95942094		5.65653712	4.46410581		10.3012832	11.9280379
														6.04450116	7.78109634		3.94324091	8.41795551		6.65911567	7.23844399
														2.05664167	8.17112511		5.30491961	2.09513407		8.20352199	4.22590655
														9.87289948	7.33561825		14.1394067	8.94663371		9.83393835	8.81811717
														3.44661667	3.05664167		9.21720092	6.6394163		7.31805407	9.58319817
														5.02743846	3.60245164		6.78971241	4.67005947		5.77428119	7.21771503
														7.42160685	8.42533494		7.10409712	9.68210624		7.48022096	3.57141517
														2.10730936	5.98663902		9.32793396	8.32414657		4.49326009	5.47495173
														8.69305272	15.223678		3.70976101	9.14052799		4.05789238	10.8070195
														4.78431333	8.45655481		6.61692632	7.68957046		3.619327	6.10242399
														6.37917051	7.39627354		1.86165417	8.36873945		8.09324339	3.13928417
														8.08604005	5.11764667		1.66666667	7.2022944		4.15126169	5.91417332
														7.7289111	9.65139674		9.91592872	4.92231431		4.22281394	9.67937375
														3.79743914	9.5079875		4.75422738	8.13020345		4.88390814	9.01767688
														7.74972817	6.19263853		6.86978878	3.49326009		4.1221074	11.1203197
														6.27999702	7.63057448		3.91829583	5.43164194		4.85408081	4.81844241
														6.35255111	4.0256052		3.6356302	7.70880403		9.3975694	9.75726986
														8.79226105	5.90211138		7.24470473	6.03522101		7.32705111	8.84396924
														2.389975	9.15210414		4.1949875	8.85031027		9.56264377	5.81035499
														7.00722468	6.85752727		7.26573096	10.0080452		9.44422635	4.82507559
														2.8306177	5.24129141		7.62565351	6.98699537		10.3811244	8.39206693
														8.46442693	11.497488		4.59378657	7.55739007		4.93390279	4.86706348
														2.04309434	9.72831973		8.52154461	6.02996853		7.44020369	1.4406427
														1.72330833	3.90474851		9.09771811	10.4751433		7.69115439	9.07218593
														4.77171652	8.49837739		2.99242664	6.43360576		11.4632235	7.20032999
														2.33333333	4.44661667		6.24022393	9.48701423		6.82755539	6.44380228
														8.76868167	9.13107761		10.0991335	6.73590024		6.28926585	9.54437579
														9.11071064	8.24529661		8.79913292	4.10372689		4.9132602	8.67732587
														5.20704537	8.23661369		8.0033928	7.37064005		9.1112828	9.20744394
														4.23578638	6.22265232		3.39989078	9.35536825		10.3808814	7.82692653
														8.02171755	7.20012585		7.83050028	2.09513407		4.01479804	8.27913347
														9.00206882	9.64533361		2.389975	10.4337205		3.81223718	7.16493331
														9.29061443	6.61366741		5.50873118	10.4965229		9.2673651	5.28411148
														5.13424854	7.22424191		8.04173201	9.98865764		13.1081711	7.86308065
														9.28535381	5.39097843		9.60831891	2.33333333		4.61841928	3.19623821
														5.98567044	8.04112374		3.25162917	5.52333463		8.2874426	7.68503053
														6.26236211	8.50495891		3.1949875	4.25162917		4.34378553	6.56801516
														5.81175986	6.4072374		6.34136693	3.57227315		5.34367064	8.72842349
														3.36292941	8.94164152		9.83201645	10.3485868		8.16468915	10.0364557
														10.3579161	11.0262317		7.11118282	6.83849411		3.32575997	7.25731251
														6.34624919	5.72455905		7.59595371	7.08349758		1.5849625	7.57528863
														8.30730065	7.61405846		7.43943409	9.12084808		9.98006353	5.90116603
														8.90981162	10.0745671		8.56625308	9.87740336		8.03718066	10.3276367
														4.76773665	10.3326163		4.58161128	8.82398103		6.60233422	6.02959608
														7.87912393	7.72069506		9.76022265	9.04469318		9.73195184	9.46727
														7.69951903	7.13621495		8.57945701	9.17136946		6.12771017	6.62460302
														9.03712964	5.00644337		7.67218057	6.60667229		5.41468882	4.82852592
														2.60245164	11.1743354		6.82988922	6.37696409		8.03767857	7.21113087
														6.26082879	6.97470166		12.897378	8.12329601		9.59133143	9.02397512
														5.91811317	10.4524641		7.81072223	6.59145413		6.56114443	2.50259821
														8.29297975	8.02739948		7.41495411	6.43199471		6.78154756	10.2579676
														8.49469445	7.88078138		4.91954655	9.74195368		4.82835819	10.2199731
														9.7311473	4.63160592		4.59228141	8.4550757		3.16926488	10.0446853
														7.31135481	9.24019775		3.70976101	8.58170073		6.93643761	3.13646365
														7.7945336	5.03609314		3.78877407	10.649752		8.42764178	5.38240164
														9.58592902	12.8776561		4.76640267	9.10034226		6.75386944	4.43838319
														3.4726175	6.08446811		4.05097286	8.36537345		9.13935504	4.26154495
														7.48036109	9.77512712		1.72330833	6.49320089		3.16395103	10.4453465
														4.09973601	11.7192803		5.60821187	10.5192153		2.55747511	7.05595426
														6.29777508	9.33055335		3.9271199	9.93074535		7.42833305	6.68868939
														5.43639737	8.60722864		10.5550548	8.96054704		6.73687222	8.98233659
														6.87212073	3.39989078		8.6045044	6.89385195		4.51563149	10.0725321
														2.4406427	8.22866478		6.39681401	6.84949694		4.39743094	8.60092396
														6.20318584	8.3172369		6.77736883	6.16832212		8.91045661	9.02746961
														4.36425238	4.46695981		8.40737562	8.69253759		10.7861898	9.08673616
														5.77563448	9.34881723		7.1768726	9.75999129		3.57141517	6.94789115
														6.80516543	9.02318931		4.39557776	7.06384707		8.59979849	6.50982289
														5.65653712	9.89946009		7.49262281	3.49728437		8.25387469	8.12940108
														3.92821162	4.36248761		6.05758001	6.49140761		6.49504582	6.34969248
														8.57859655	5.70218765		6.5348366	8.29614255		11.3146408	7.27966025
														2.389975	7.83945885		6.50028063	10.6850331		8.01122983	9.5626239
														2.52832083	7.58758963		9.64602688	9.25478197		8.29393456	8.19070284
														3.05664167	10.4619422		9.85976766	5.55371726		5.95627418	8.27006845
														4.82448403	8.92745791		5.05789238	8.51305073		6.61841928	10.2887708
														4.77397603	9.12590273		13.9380876	6.41506507		8.68641249	9.00618409
														9.26903178	9.23519611		4.36292941	5.54372569		4.64308614	8.54468257
														8.81072739	6.17140697		4.62856546	3.98859476		3.8691101	6.76270978
														3.16395103	5.99855961		3.46410581	6.38164899		4.86508583	10.2347868
														4.37642767	6.58071717		4.82049315	6.9727739		7.31697345	9.91624576
														3.18741414	12.0861222		8.51265345	2.13077247		4.04309434	8.78534532
														1.86165417	9.12118127		0.86165417	8.68462147		5.71573497	6.71568279
														7.56618176	10.8777265		4.85423981	8.72913286		6.90441294	6.65374119
														8.01657166	4.77697229		6.55139383	8.25190358		8.51622569	4.77397603
														8.1237678	6.86215289		5.18378259	4.18358226		9.07570607	8.69016142
														6.49560644	2.57141517		5.97155125	7.7631631		3.72330833	9.52181142
														7.75523782	6.89279336		8.26360601	11.8611562		8.78567232	7.41169076
														7.0487228	7.62596506		8.08731236	6.45251877		7.18425805	2.389975
														5.20105423	9.64256763		5.89045379	5.10542718		6.80406865	6.19089021
														6.73177471	9.63046124		8.07910306	9.23114457		9.91004849	8.18654083
														4.18741414	9.06963137		5.93076912	8.5374163		6.93461683	10.5711883
														6.18054453	7.8824185		10.0119682	9.17770319		9.48557847	9.36889298
														3.29012157	7.27044569		11.0124794	10.0863436		2.33333333	5.4356565
														2.52832083	3.98376157		1.33333333	4.08224687		4.17452065	8.36189517
														9.90005519	8.26755863		5.94324091	6.39023909		5.52174037	6.69715202
														4.40315112	5.80155864		10.4077925	9.33051469		4.25162917	6.00647233
														0.86165417	9.84695882		8.29607806	7.77621726		6.68755251	5.55747511
														9.30462986	11.6823779		7.85024094	6.12889029		6.04475529	6.41957568
														4.3453912	9.04689409		8.30403081	5.86399659		8.27670067	6.85111977
														7.99727745	4.35108238		3.05664167	10.0537723		6.37162023	2.79743914
														2.05664167	6.34350902		7.04271262	11.9164968		7.40997592	8.18981202
														7.58392674	5.3141715		7.83455606	2.1949875		6.08824527	8.80827755
														5.5240755	11.2807205		8.87228881	5.40340491		6.34436319	8.16321668
														8.48978149	8.96404529		7.70779988	2.90014657		2.86165417	3.8306177
														7.18466432	9.23972376		5.5059718	7.03674046		1	7.4275721
														8.86460793	7.56123552		2.1949875	7.4788703		7.86365417	11.7747487
														4.92006672	5.15874664		3.79743914	7.60623501		7.77384393	5.96654672
														2	6.07552091		9.58934126	6.37276408		7.29812667	5.4867333
														6.52693932	7.58394574		5.35810291	4.71721694		9.33614165	9.50610732
														8.80063986	7.26652128		6.49203777	7.96003305		3.64554598	8.24385671
														1	9.19001018		4.5849625	5.09973601		5.83659167	8.80971165
														10.6412038	9.15380826		7.86242388	7.45631871		5.85124976	9.95405998
														6.23319985	6.93950555		8.24320619	8.63406431		4.58621321	3.57141517
														1.33333333	8.07941119		6.3603627	8.67734302		4.21461873	7.91345516
														4.18931869	4.28960752		6.74360128	9.4071113		3.51563149	9.59623902
														8.70013953	8.49642341		7.05487733	8.28441529		11.2502564	7.50766954
														3.16395103	10.5018723		6.17111146	8.85670859		3.91829583	6.17214624
														9.34362897	7.85164077		4.59487828	8.05366774		2.8812854	5.60211608
														4.17157135	10.0480196		10.6300515	8.38373483		6.07303726	9.84652165
														2.1949875	8.86407447		1.52832083	7.6925453		4.67389135	11.4807106
														9.61792185	7.11170663		8.66257436	2.389975		9.80077365	4.3677626
														8.52243673	8.68104387		7.78201468	4.32192809		4.04523643	5.43776941
														3.89782899	8.16478683		3.93011617	9.02084438		5.45986048	3.46410581
														7.26464872	10.2079836		4.99242664	5.8767083		9.00723582	7.00741936
														4.98775245	14.0707365		4.7182727	15.6241273		7.89527329	7.16395103
														8.36128961	5.1426122		9.34774445	8.50395744		5.0256052	7.45000947
														2.72330833	9.9164945		9.48968122	7.84471613		9.28095188	6.79884596
														5.65962973	8.64306672		5.80290926	5.27996423		7.34215197	4.67180502
														10.2814982	10.016847		7.06681735	9.56899457		11.3530172	7.60240499
														10.2475414	7.81585704		5.89608344	9.68587982		6.42237805	4.45762169
														9.39246945	7.67153269		8.74980789	8.18346046		8.10151643	7.518461
														6.65911567	8.83250899		5.6203623	7.00615684		7.93984038	8.68316543
														2.05664167	8.2381288		7.37614581	7.82615986		9.11941738	8.71375123
														10.1391204	2.6356302		4.46979698	3.04309434		9.69100386	9.52635438
														5.90988686	6.81182227		9.04690023	6.14283035		6.82720867	8.29647582
														10.643385	9.16001869		4.23159772	9.4515574		5.81132552	8.65610867
														8.32409243	9.30075927		9.57179904	7.437114		8.02039281	7.81299135
														6.80904152	7.12787893		9.97487342	4.99014017		8.48413254	8.43169175
														8.57241149	9.71197946		9.79104928	11.4576119		6.74059197	7.74901412
														7.86037935	7.82953454		6.43037824	9.61358929		6.43990835	1.93578497
														8.92513173	5.36639447		6.86182658	3.64160417		3.40960623	4.15177574
														7.43798638	9.79104045		9.50471867	7.20530161		3.74693044	8.99893211
														8.83422376	6.02456045		6.54663531	8.72482342		3.13077247	5.52366076
														6.58942278	9.93635786		4.79958123	10.6580103		7.60333139	15.0049536
														6.83491898	9.92647005		3.90474851	7.61429286		8.19795455	8.53466841
														7.88236579	8.03649248		7.64489981	10.4591442		6.99800039	7.68003614
														1.86165417	3.79743914		6.71785727	8.30228512		3.32575997	5.57887111
														8.06655011	4.29012157		8.03581608	8.49539849		3.81707037	9.34518721
														6.23941284	5.50061239		2.90014657	5.95069685		4.2712604	9.49281227
														6.50601023	4.20704537		11.0211571	7.11935006		7.78075324	8.23227936
														7.09516154	7.97357289		6.33552238	9.83811466		9.42007571	6.72907225
														2.10730936	7.23487181		7.61765421	11.7215914		9.44950078	7.68755383
														10.8621734	5.0103373		7.9212649	7.09418334		9.82690386	2.52832083
														9.59059858	3.66666667		4.52957155	7.29739963		6.21433687	6.12584982
														4.9132602	5.98150206		9.17892176	4.83361396		6.6894983	1.72330833
														5.93516399	5.00172864		7.25156394	7.94361685		4.52643865	9.36403042
														9.96721443	9.96583306		4.71029742	8.37447223		3.39989078	7.10966493
														8.87123982	6.03766307		5.97239519	6.25074781		3.72330833	4.329088
														9.96272626	4.43306934		3.389975	9.27341877		7.17386681	11.2883298
														4.63862646	7.50920227		6.02108956	10.5671381		6.78106407	9.53654808
														8.48099196	4.93792706		5.96670402	4.34813137		9.06547694	4.62294085
														5.30404695	5.86153675		9.69840629	7.98142216		5.17058422	7.7564999
														6.27472107	10.8201413		8.8874211	6.79178518		8.76483136	4.13787598
														5.60083879	8.03401654		5.59976054	10.195606		6.32096157	8.59161762
														4.43876051	8.5515126		6.69275864	10.0386762		4.48287752	10.0638457
														4.53823661	8.51603968		3.61096334	7.17644285		6.87209799	7.59089757
														6.61220275	8.17963201		9.3226246	2.8812854		3.1949875	10.1894054
														7.63862208	7.25950438		3.67872454	6.63514859		6.73434735	8.34262321
														3.4406427	2.05664167		8.27888072	5.30041468		5.99988258	8.25159268
														8.07235181	7.35830706		3.16395103	11.3151417		8.82365184	6.3170949
														0.33333333	4.9940341		9.77807741	7.04972571		3.92162386	7.39452251
														9.03087053	4.65042824		9.2781837	10.5594674		7.31092952	9.68372976
														3.55747511	10.5404514		8.60289936	8.30458123		8.83568925	11.9603099
														7.8086375	7.78506684		3.13077247	7.962797		6.26521128	7.03160859
														3.25162917	3.66478448		6.82659342	5.14738866		5.76102945	7.36948943
														4.36967147	7.79902989		5.2042895	6.83807364		5.70416008	5.0486971
														4.36447252	3.57141517		4.23808184	4.16694729		6.47470022	7.83426691
														5.90944857	8.71295368		5.1447892	9.54137826		5.65151995	8.12404073
														7.82304484	8.8440683		6.66229038	5.16263427		5.68146471	6.11803433
														1.52832083	11.4572315		5.45215066	12.6988018		2.72330833	9.24472307
														5.96609024	5.0653291		6.44061335	6.07704247		4.4726175	10.3962198
														5.99613023	7.50450905		4.57992687	5.44158104		8.64235667	2.77397603
														7.43051315	9.73271729		8.07890002	9.75687944		7.09397064	8.56598549
														6.19319739	6.96762249		3.23808184	11.7761937		2.29012157	7.20669041
														2.79743914	7.65043802		2.42846741	9.76587405		9.92420393	3.72330833
														5.87940321	8.06673153		4.79797556	8.56698473		5.02450466	5.77631845
														8.08832361	6.46285464		4.30229687	3.389975		5.97491431	10.0580349
														7.97617809	4.67389135		6.95381681	8.46720405		5.45035909	9.90120117
														4.71589398	9.36891643		5.46141471	8.2280602		7.61678122	6.92601501
														0.33333333	10.5875359		1.33333333	3.61724968		6.542884	3.62345491
														3.9068906	3.62345491		8.16551391	9.63980132		4.70218765	6.56375093
														3.79743914	8.83680759		7.01129692	8.55786063		10.1762413	3.79743914
														11.534567	6.82178904		7.9444492	9.98020608		10.9356013	10.8779271
														4.16926488	5.39866243		4.52174037	4.98284992		10.7750151	7.05198159
														7.53693379	8.41149387		5.75499743	5.93486791		3.40960623	8.40630031
														8.45714545	6.6090036		8.60814098	7.91777048		8.20224578	7.89136408
														10.7456424	4.79958123		6.30913587	7.96057322		7.81919367	3.46979698
														11.3774473	9.39094385		6.81004058	10.2223189		3.53823661	5.20704537
														7.99523387	12.1445798		4.98570068	9.154702		8.38946138	6.71959942
														7.62116984	4.01194336		9.64448553	9.4305532		3.88725937	4.38240164
														7.78934867	7.23782054		6.17214624	9.27168352		7.84130216	9.58551556
														7.38683679	11.1850649		2.8812854	6.32564255		5.82894501	5.04683676
														3.05664167	7.36454022		2.20490328	6.31820271		5.31691271	12.176146
														3.15314387	6.94236795		8.8971683	6.49853508		1.86165417	6.23304621
														5.75224156	7.74233307		7.88521337	6.55762703		2.6356302	5.76136704
														7.00934518	8.48070427		9.86776213	11.8903802		3.25162917	9.45968925
														9.28307969	1.66666667		5.6684538	8.95814337		4.51046049	11.5431275
														6.66102663	9.14167659		6.72590465	11.0172059		3.5849625	9.64482541
														7.74017492	7.61364692		8.1730073	5.14348418		5.93376806	8.37895283
														6.79732172	8.28400176		8.7430995	6.75500965		3.90245304	2.77397603
														10.2179927	8.79088135		1	2.4406427		1.86165417	8.39590836
														8.52893843	4.82558207		4.75422738	7.14782189		8.98823429	7.73118856
														8.03519884	5.60028312		5.69076671	7.06608759		7.6748936	8.06429558
														3.86290488	5.86968776		0	7.62381151		4.18741414	5.3453912
														8.8999897	6.689245		9.47400746	9.69273292		9.12373297	9.29077421
														9.42437403	6.88144739		6.26154495	9.72523241		4.3170949	7.91187404
														5.3677626	8.96452893		8.28293941	9.46393798		4.6741226	9.68931353
														8.74221023	8.58974682		5.87717271	7.78237193		7.93513906	4.3747071
														14.3368276	9.49404839		4.16843845	7.16383361		9.01291697	5.79420801
														4.32408728	4.09973601		7.47012492	3.91829583		10.1074396	7.71355803
														10.1521865	8.3832356		5.27743223	8.30103455		4.90324335	7.61291012
														2.96896353	7.09739111		3.49728437	9.19941716		9.41180577	10.0147696
														4.81707037	7.78916576		7.22452148	5.80489508		5.50102678	9.24614571
														10.0756743	2.4406427		6.01620486	9.88614675		5.90286632	9.42745192
														4.05160604	8.83543457		6.46601964	11.9581677		5.52643865	9.20366797
														8.03631868	9.38235086		6.53910321	9.04605271		2.8306177	5.08298842
														5.19623821	9.09225984		5.96670402	3.57738914		10.1803796	6.77382558
														5.48007344	8.29960366		3.78877407	2.52832083		6.6460824	6.33283593
														6.97108781	4.44661667		7.3468288	6.28142658		8.7879043	6.65033003
														4.42803371	10.5310675		15.6357853	4.09744054		4.91571467	11.7516506
														2	8.82302557		8.2016616	11.4417777		8.0003663	8.73433779
														3.1949875	6.81676972		7.30129787	9.4474399		4.71763953	10.8475716
														7.55585921	9.43484638		6.43734402	8.99914984		7.04988635	5.10059399
														0.33333333	11.1457246		6.42549598	7.6140339		9.08116757	6.61909111
														6.64713816	9.81574278		5.04683676	6.68913078		4.18741414	4.47890385
														3.46410581	8.92135255		5.73209825	7.17383998		6.76994534	6.84948941
														6.28787658	6.88999743		6.33735144	4.97284573		5.98784277	7.53890824
														8.48133136	2.90014657		6.20527692	8.28757592		8.49143471	9.60056758
														2.6356302	5.61939177		2.72330833	7.30655184		8.62658351	9.72211198
														1.1949875	8.81229991		6.62345491	9.01003919		8.9421267	9.56936078
														3.98376157	8.78347772		6.53118873	9.10101599		7.78670969	7.82637237
														10.8164271	6.27639875		7.30273572	7.03607016		9.37676847	7.98715119
														6.24827795	8.35231949		5.62120991	8.13673852		5.36018924	4.34309574
														5.97345095	3.61724968		9.67313388	3.25162917		7.14919995	8.24508714
														3.55747511	10.4226382		6.95635454	8.92995662		6.07743616	8.78988814
														4.43306934	4.87199147		0.77397603	10.5212951		6.64982066	5.92821162
														1.52832083	9.008098		2.86165417	8.22379656		8.95300509	9.85651433
														2.52832083	3.45544074		7.80438906	10.2765633		4.1949875	11.4920195
														10.3661841	5.4553041		6.28174834	9.09519182		6.42090016	2.1949875
														8.87216909	3.2712604		5.31435474	7.33708121		4.06655745	8.79375111
														4.8550737	8.18478324		6.3725477	8.8589289		7.73590262	2.52832083
														1.52832083	7.92015004		11.6117669	8.67091258		4.52074747	0.66666667
														3.97295441	9.2602269		10.4702792	10.1299197		6.53481066	6.75097316
														9.15040196	6.0640976		8.97241325	14.3533509		7.69747991	4.389975
														5.70816162	8.93469923		3.30229687	4.58328981		2.69227187	11.4912993
														0	8.40378395		8.14461184	9.94148515		8.20784308	9.26330168
														10.2714873	8.61971009		8.14087781	8.65698393		2.91829583	8.67444357
														5.18741414	10.1675266		1.66666667	6.01921778		9.11764667	7.86796312
														6.81711867	7.73928498		2.86165417	10.0046058		3.96896353	6.31435474
														2	7.90441294		10.6162125	8.07683074		11.7856816	7.34641614
														4.49728437	7.67566589		5.04906831	7.56822098		5.86399659	5.58621321
														2.48647721	11.567206		9.22167074	8.94906262		5	8.04669476
														5.82726648	6.26716876		3.1949875	8.19445704		4.82177044	7.40782923
														9.90044571	8.03220131		5.09018361	3.0256052		6.28031666	9.47108214
														8.50541216	9.53372136		9.02698526	9.35584537		5.68581394	9.08427079
														6.7851113	9.24384621		2.10730936	9.18210328		9.12665668	7.30245681
														7.91084732	10.827338		3.10730936	7.19055706		8.12043947	7.87575764
														5.22974454	6.43427321		8.26399227	9.67510017		3.90474851	3.72330833
														1.1949875	3.52832083		9.80416199	7.4810763		4.25162917	9.09970917
														5.89139742	8.75264818		7.41474923	5.27999702		3.97887931	10.4938732
														1.96896353	7.50089571		6.21910615	10.0042726		3.5849625	7.97403376
														7.14957914	5.11105178		8.30170176	6.31937407		5.74137787	10.2083452
														3.99242664	11.0588527		5.16843845	10.1065794		6.37284519	8.94665344
														2.389975	8.90485765		3.21461873	10.2052139		7.94823193	7.35805717
														0.33333333	11.1426164		4.16694729	4.45943162		8.1550394	8.95237895
														5.44452489	8.81094018		8.27068665	8.37867496		9.08630832	8.92623092
														5.04080787	6.21273654		2	2.96896353		8.32521946	10.0040719
														3.89080845	8.49702428		4.89768377	3.5169156		6.99284484	13.9425249
														0.33333333	10.6403658		5.03943074	6.10657501		7.64922182	4.87323472
														6.86453301	9.81808356		3.2712604	3.73322411		5.51305294	10.4781007
														4.55806409	7.58184221		3.73322411	8.10759133		4.24405581	8.53473196
														4.20978554	8.35489354		10.0129471	7.51967004		7.34199794	6.54507877
														4.08076032	10.1538789		8.41622232	4.99159102		7.04158455	9.63828809
														9.2496542	9.39487457		7.08418004	4.47681752		9.38731945	8.03019834
														5.59077152	8.585494		9.58271312	5.11871414		5.19192519	7.52485219
														9.30297908	6.31970444		9.44640095	5.35810291		6.48454881	8.88651199
														3.70976101	8.73857699		7.81412874	9.89928101		4.04309434	7.83366387
														6.51892141	3.8306177		10.3813869	5.5578065		8.64555823	2.95058301
														7.71787706	5.30952155		4.99242664	7.9589349		3.32575997	9.18892085
														4.55923988	9.86071671		7.27339714	6.39691688		9.88580506	9.05252555
														2.30229687	1.33333333		11.6635861	4.77911438		5.05580605	7.17476561
														6.58249881	6.79319381		8.93569557	6.67684235		1	9.4312213
														4.5627501	9.92165382		6.61653352	10.9440633		7.33685181	7.42677785
														6.35136517	7.43632222		6.57860681	7.88316668		9.25874681	5.92840326
														6.76585446	10.7892706		4.77247087	8.00207661		3.60245164	9.83374326
														6.22184341	8.58960601		9.31564102	8.2850886		7.47651523	6.38016343
														6.35165134	10.8848758		10.5307199	8.47418449		3.86539659	9.82280149
														4.88222374	6.45748142		2.389975	8.4447898		10.3134535	10.0282686
														3.85693481	6.39754652		4.24256926	7.58238133		5.07466722	4.43715484
														2.389975	10.562496		9.34624385	7.14241442		7.55483508	8.17379612
														6.40840248	6.01342991		13.1193799	1.30229687		7.40261774	2.389975
														8.68119152	9.17936129		3.79743914	7.13533487		8.62393245	3.95678824
														7.16908938	8.29651983		8.31344457	5.12573684		8.3403384	5.80290926
														4.1949875	8.74097498		2.93578497	4.49728437		8.98146292	2.93578497
														5.47531236	4.2712604		5.08224687	10.4706247		4.77911438	7.86150379
														2.96896353	2.91829583		8.10141395	7.27042478		3.389975	7.23490474
														5.49389111	2.6356302		3.65909331	8.00770931		6.4438431	4.92902877
														9.1529958	6.86702478		2.9749375	4.37642767		8.45278438	4.58621321
														7.84594279	9.06741369		10.352267	8.71699498		2.72330833	5.55914354
														5.55923988	7.17562231		7.98004335	8.74523283		9.43105539	5.92619684
														3.77995	8.33226005		6.4755499	11.8238272		6.29158242	10.3117662
														8.35971353	8.34670871		9.93075794	4.8153498		4.81844241	3.95678824
														9.67151835	4.06737461		5.62087912	7.15280621		3.13077247	8.11751172
														7.82297012	6.77524821		5.09973601	9.50248177		5.40840248	5.75165159
														3.81015085	8.19946486		4.57141517	6.92565543		9.05161756	6.55784906
														7.97737415	6.60249776		8.11958433	8.01017568		3.81707037	10.9636878
														8.02791776	8.05717979		9.76302621	8.1519779		4.53823661	7.87018025
														8.4979282	12.4728812		6.43604782	5.6460824		3.0256052	8.03080808
														4.59378657	6.03429263		6.84267557	4.7182727		3.16395103	8.01815905
														8.19436888	8.90609679		4.7577376	9.3065398		3.2205927	8.04274566
														6.75472256	6.43948926		1.91829583	11.1390024		9.4026981	8.21384322
														7.49882319	2.88725937		6.61240097	3.57141517		4.40699428	6.88621926
														6.71835509	9.39662516		6.81945285	9.3872451		2.70976101	6.59203295
														7.93307727	4.16395103		6.71127652	7.03545964		9.0858159	1.48647721
														6.53657808	4.68509415		5.86928347	5.99820989		8.32674493	7.24171468
														4.45215066	5.79868985		9.20402526	8.63668434		5.57710634	5.73307074
														5.55235107	2.66666667		1	6.85770487		5.3742423	4.14764783
														5.34554862	4.08579595		1.1949875	3.77171652		3.8306177	10.4853163
														3.389975	5.6894983		9.33838777	9.76278396		5.22458358	7.37580606
														7.14244375	2.05664167		2.74293956	12.5139349		7.6903792	5.44452489
														8.08843381	5.5464469		7.39935167	3.88874133		6.93341713	8.0389242
														4.60338998	4.09513407		4.46984118	7.76933462		8.38725623	4.5627501
														3	7.63095975		6.45741339	10.9181201		2.389975	8.54494224
														4.65042824	6.89011041		5.31036894	7.36209811		10.1030461	8.92723504
														4.07143971	4.962391		3.70976101	11.5375452		10.2751203	11.6647851
														9.86428673	5.66584412		3.81707037	7.21556879		4.28391635	5.85408081
														2.1949875	6.3237206		3.89608344	7.1453509		1.66666667	7.18764766
														9.34728173	6.4405106		9.56499621	7.57799753		8.21041001	9.87715407
														4.24827795	5.3539029		9.36063068	6.1161995		9.45339685	6.69922661
														6.6997278	6.35444747		10.9591696	8.45537136		6.53479316	8.06753773
														6.85962339	4.70109594		2.96896353	8.45075159		12.8893473	7.88090074
														2.86165417	5.2934496		8.68192522	3.84118732		2.34813137	6.47944026
														11.1423027	5.15688629		5.76338763	9.19847422		9.81596548	4.71446107
														6.16620257	6.88721066		8.34246476	7.23779998		5.84759669	9.24283339
														7.42101942	7.92632943		6.99296166	8.05329311		10.483845	10.786341
														5.5673909	9.58286926		11.2459792	9.03063645		8.36943328	3.46410581
														7.36179671	9.52148588		7.82968439	4.39164189		6.21885019	7.78566539
														5.05815253	6.27739513		8.56734937	6.88291927		7.71937876	10.1227424
														4.89517178	9.53842766		6.26061118	6.19458374		7.49718195	7.16012009
														10.5388773	8.24724295		9.00574667	6.3839992		8.97056055	5.69921375
														9.38909112	6.9025182		5.0640976	6.75806841		9.05753459	8.44217784
[truncated: 9,268 more rows]

## Sheet: Figure 2
	Figure 2A	Cerulein
	Control	0	0	0	0	0	0	0
	EZH2ΔSET	0	0	0	0	0	0	0
	KRASG12D	42	88	3	8	4	19	39
	KRASG12D EZH2ΔSET	7	7	5	17	30	3	11	26	17
	Figure 2B			Figure 2C			Figure 2D
	KRASG12D	KRASG12D EZH2ΔSET		KRASG12D	KRASG12D EZH2ΔSET		KRASG12D	KRASG12D EZH2ΔSET
	24.97	28.57		32	69		35	67
	30.47	19.86		43	57		65	62
	26.63	50.16		33	49		32	54
	19.94	57.48		38	59		42	68
	36.29	47.5		23	50		12	47
	22.57	44.78		43	42		45	51
	28.71	26.14		27	53		48	61

## Sheet: Figure 4
	Figure 4C_CD3+			Figure 4C_CD8+			Figure 4C
	KRASG12D	KRASG12D EZH2ΔSET		KRASG12D	KRASG12D EZH2ΔSET		KRASG12D	KRASG12D EZH2ΔSET
	122.94	140.65		29.55	24.61		2.25	0.18
	140.97	51.58		18.28	20.31		1.77	0.12
	257.16	162.34		21.04	3.56		0.2	0.06
	126.95	114.06		38.69	20.91		1.2	0.03
	120.94	97.62		26.99	2.1		1.21	0.01
	Figure 4D
	KRASG12D	KRASG12D EZH2ΔSET
	35	29
	55	40
	72	58
	58	18
	39

## Sheet: Figure 5
	Figure 5A
	Control	EZH2ΔSET	KRASG12D	KRASG12D EZH2ΔSET	Mist1creERT/- KRASG12D	MKE
	7.19967234483637	6.74146698640115	6.6724253419715	6.61470984411521	9.22881869049588	7.02236781302846
	6.85798099512757	6.56985560833095	6.52356195605701	6.12928301694497	10.2131042196419	7.52356195605701
	6.9188632372746	6.71424551766612	7.25738784269265	6.93073733756289		7.84549005094438
						7.2667865406949
	Figure 5F
	Control	EZH2ΔSET	KRASG12D	KRASG12D EZH2ΔSET	Mist1creERT/- KRASG12D	MKE
	0	0	2.74268369	0	67.2218412	100
	0	0	0.21126463	0.399	0.59429375	76.7510613
	0	0	0	3.945	10.4815617	86.6868914
	0	0	0	0	12.0351681	100
	0			2.059	7.73926554	100
	0			0.619	87.9340857	70.4309037
	0			0		100
				2.35160756		33.6506711
				0		3.11889299
				3.5594376
				7.04129003
				0.25880473
				0
				0.79999606

## Sheet: Figure 6
	Figure 6B
	Control	EZH2ΔSET	KRASG12D	KRASG12D EZH2ΔSET	Mist1creERT/- KRASG12D	MKE
	97.701	99.265	96.3	96.59	21.295	0
	99.196	98.534	95.075	95.527	82.938	13.962
	97.11	98.165	98.829	95.215	86.319	7.8971
	99.704	98.664		95.621	98.275	3.6075
	97.983	98.064		95.866	90.844	18.302
	98.747					7.1175
	Figure 6E
	Control	EZH2ΔSET	KRASG12D	KRASG12D EZH2ΔSET	Mist1creERT/- KRASG12D	MKE
	0	0	1.27186	0	11.6816	31.6189
	0	0	0.19569	0	14.5608	22.1053
	0	0	0	4.21348	17.9344	26.4535

## Sheet: Figure 8
	Figure 8C
	Day	Control						EZH2ΔSET					KRASG12D					KRASG12DEZH2ΔSET			Mist1creERT/-KRASG12D		MKE
	1	0	3	1	0	1	2	4	1	7	7	5	2	1	6	3	8	6	10	8	9	12	32	24	23	12	15	19
	3	5	49	18	13	24	20	59	33	52	48	45	78	66	50	39	71	88	47	60.5	71	68	100	94	94	83	86	95
	5	22	42	29	15	22	59	39	58	47	42	50	88	50	60	46	97	95	33	77.5	89	82	100	99	96	92	93	96
	7	25	22	16	13	22	35	20	52	20	36	43	88	44	68	38	81	96	40	71	76	100	95	99	100	96	99	99
	9	8	7	6	3	6	10	8	68	20	17	22	50	43	77	16	55	82	40	81	84	100	100	94	98	100	99	98
	Figure 8E	Control			EPZ6438 10 nM			EPZ6438 100 nM			EPZ6438 1 µM
	1	4	2	0	0	4	2	0	0	0	0	2	2
	3	12	20	20	24	24	32	50	40	38	44	52	32
	5	32	30	22	28	40	34	58	66	54	54	62	34
	7	38	24	16	24	50	36	54	54	34	48	70	40

## Sheet: Figure 9
	Figure 9D	Day 5			Day 7
		KRASG12D	KRASG12DEZH2ΔSET	MKE	KRASG12D	KRASG12DEZH2ΔSET	MKE
	Organoid Area	189	90	645.5	210	170	153.5
		744.5	293.5	437	834.5	168	267.5
		430	68	894	539	72	201
		426	9.425	116	88	48.5	3007
		592.5	82	472.5	260.5	52.5	137.5
		156	118	16	633.5	73	370
		282.25	89.5	1174.5	210	46	195
		230	50.27	60	318.5	34	969.5
		70.5	32.99	220	682	397.5	1270
		92	132.73	244.5	82	105.5	84
		890.5	47	52	221	52	233.5
		482.5	87.5	338	1267	318	3816.3
		482.5	96	60	302	100	745.5
		830.75	231	167.5	224.5	34	1077
		623.5	52	681.5	752	153	50
		104	87	158.5	1718.8	65	937
		933	78	190	413	122	406
		108.5	87	240	714	42	11499.3
		3534	57	157	131	312	1897.5
		3000.2	52	182.5	60	34	4054
		222.5	50.27	273.91	431	118.5	43.5
		41	27.49	138	340	105.75	593.5
		218	72	113	460.75	28	34
		1450.5	68	99	1635	71	9114.1
		407.5	28.27	993.5	134.5	99	1459.8
		1924.9	113.5	122	1875.5	116	804
		88	223	189	107	672	32
		282	116	5611.2	633.5	74.5	589
		251.5	93	4494.5	1151.5	105.5	508.75
		161.5	60	152	352.25	87	6477.8
		373.5	110	346.5	591	58	389.5
		518.5	38.48	632.5	1042	104.5	2733
		255	49.48	112	68	32	101
		1080.5	23.56	160	180.5	443.5	2578.5
		230	78	2634	83	77	628
		75	250	2514.9	41	122	93
		250	159	1134.5	215.5	74	35.5
		194	52	639.5	554.5	35	301
		224	24	282	1278.5	56	110.5
		207	52	476	416.34	12	313
		860	34	77.5	671.16	269	311.5
		129	307	310	692	41	176.25
		251	68	5589.5	257.5	88	3429.5
		956	110	22540	929.5	91	1688.2
		349.75	43.5	110.5	122	104	929.5
		907.91	44	132	111	122	32
		122	68	354.5	4148	94	910
		1441	79	32	749.5	44	194
		286.5	32	3468	116	371	353
		211	102.25	1151	933	45	879
		113	82	628	637.5	95	4477.3
		154.5	43	673.5	686.5	32	302.5
		507	52	32	465.5	52	1185.5
		720	18.85	111.5	1732	52.5	437
		799.5	28.27	1035	338	154	836
		318.5	129.59	194	104.5	840	630.5
		394	23.56	78	304.5	171	138
		471.5	108	448.75	313	32	2339.5
		409.5	23.56	250	210	340.5	92.5
		1058.5	116	1939	281	164	907.25
		968	160	282.5	1546	117.5	572.5
		515.5	35.5	258.5	371.5	52	843
		275.58	116	7626.5	525.83	30	1490.5
		2116.5	86.39	61.5	1324	223	2461.5
		88	15.71	350	191.5	159	1048.2
		417	69	144.5	739	154	1830
		735	78	96	500.5	42	497.75
		32	15.71	130	324.5	140.5	16
		346.5	314.16	52	227.75	88	19.5
		189	32	1264.5	266	42	344.5
		497.5	122	811	512	122	450.5
		1612	68	257	307.5	102	1320.5
		1420	68	1556.8	145	52	88
		423	81	48	217.5	150	847
		1512.5	32	122	1002.5	45	76.5
		133.5	88	1438.5	398.5	32	100
		627.5	47	68	443	122	32
		1297	162	621.5	2127.5	273	1253
		78	116	1775.5	68	56	1433
		78	60	181.5	366	38	60
		163	103	926.5	212.5	46	2170
		580.5	267	56	686.5	52	704.25
		347.75	182	404	843.88	46	898.5
		667.5	28	72	96	116	109
		52	116	6020.7	422.5	52	791.5
		352.5	19.63	1338	2478	88	183.5
		670	59	42	395.25	124	530.5
		1009	27.49	110.5	1219.5	58	812.5
		886	23.56	334.25	242.5	406.5	891.5
		485.17	78	32	684.5	24	43.5
		519.5	82	144	210.5	64.25	60
		208	78	126.5	78	94	187
		127.5	38.48	173	1710.5	72.5	4683.2
		202.5	259.5	199	552	24	1495.2
		162	52	116	1098	145.5	497.5
		147	52	850	421.5	191	60
		78	45.5	1338.5	491	82.5	2123.3
		363	282	1028.5	1332.5	104.5	599
		283.5	24	114	446.5	164	48
		515	88	148	1744.5	50	615.5
		836.58	23.56	1112	415	106.5	122
		342.5	92	366.5	374.5	300	696.5
		500.5	62.83	252.5	1002.5	32	2395.5
		38	122.5	541.5	156	116	1703.5
		3077.2	64	692	70.5	97	1263.5
		278.5	78	500.5	2742.5	52	43.5
		68	66.5	1369.8	1308	199.5	74
		861.5	48.5	52	289.5	110	652.5
		72	37.7	175	1210.3	51.5	76.5
		332.5	135	304.5	44	505.5	146
		219	46.5	32	489.5	32	163.5
		1267.7	38.5	34	327.5	52	193.5
		583.5	194	134	1504.5	409	615.83
		436	116	830.58	1043.5	24	24
		387	232.33	52	805.5	612.5	4141.8
		320	66	2577	1766.5	77	110.5
		344	160	130.75	298.5	43	122
		667	100.5	125	223	122	24
		971	34.5	6569	435	24	1854.3
		169.5	37.7	439	1924.5	88	32
		1286.5	80	32	4443.5	217	1175
		431.5	108	435	323.5	219.5	229
		295	50.27	2365	1744.5	122	373
		120	53.5	88	1430.9	52	6437
		376.5	85	68	310.75	41	1195
		76	120.5	89	583.5	126.5	348
		665.5	305.5	1286.5	1143.8	60	363.5
		479	43.98	245	435	60	969.25
		661	52	567.09	348	42	58.67
		171.5	108.5	162.5	303	58	78
		189	46	1527.9	1250	42	240.5
		489.5	32.99	242.5	1078	442	2774
		286.5	60	94	413.5	32	1974
		137	88	2209.8	381	305	684.75
		85	24	397	30.5	24	916
		287.5	317	52	210	52	673.83
		88	88	1839	72	86	2365
		734	196	591.83	4495	81	850
		476	80	276.5	148	68	199.25
		376	60	6307.5	32	42	2770
		2530	42	290	285.5	24	50
		287	313	5186.5	273.5	138	418
		308.5	160	1976.5	335.5	53.5	583.5
		221	115.5	417.5	902	174.5	183
		330.5	52	443.5	727.58	101	118
		120.5	139	72	925	273.5	1000
		168.5	52	720	88	122	623.92
		510	143	551	1655.5	294.5	1065.8
		182	58	1219	920.5	68	481
		282.25	23.56	1370.5	191	868	655
		131.5	38.48	473.5	60	447	5691.5
		163.5	375	303.5	168	116	70
		60	29	154	302	165.5	224.5
		87.5	39	2754.6	990	164	649.83
		172	52	216	965.25	90	266
		74	37.7	683.5	1492	32	44
		88	116	1133.5	1301	164	42
		904.25	74.5	60	456	137.5	165
		611.5	116	32	107	60	100
		219	32.99	767	265.92	362	88
		283	52	838	258	88	34
		461.5	52	78	344.5	75	50
		326.5	34	589.58	113	44	1431
		178	60.5	684.5	277.5	42	405.5
		621.5	78	320	1446.5	70.5	430.5
		235.5	59	336	430.5	54	488.5
		676.5	19.63	864.5	176.5	134	2037.8
		192.5	259	571.5	60	46	3216
		309	507.5	278	1016	61.5	930
		669	61.5	15689.3	43.5	38	32
		88		45	219.5	42	52
		282		1014.5	1681	53.5	48
		1067		504.5	104	70	419.5
		219.5		141.5	368.5	42	35
		637		3418	68	28	354.5
		255.5		72.5	68	42	104
		180.5		556.5	80	118	6246.3
		372		235.5	657.5	60	265
		89.5		5257.5	257.25	187	961.49
		572		2100	173	570	32
		199.5		373	202.5	222	452
		779.41		2639	342.5	64.5	266
		60		4596.1	162	558.5	52.5
		217.5		313	518.42	100.5	6314
		528.5		198	134	271	2386.5
		1273.5		376.5	6197	75	43.5
		471		241	2706.5	32	4354
		88		183.5	424	70	1230.5
		381		451.5	152.5	60	446.5
		83.5		1193	116	97	770.5
		344.5		1787	117.5	68	229
		52		1838.8	177.5	42	58
		396		88	179.5	116	290.5
		2034.8		50	3028.5	171	24
		932.25		135.5	923.5	32	1091.5
		60		461	227		249
		127		463.5	655		293
		517		162	43.5		428.5
		869.5		956	60		1740.5
		372.5		68	1284		52
		204.5		52	291		1720.5
		497		176	2038.2		444
		60		814	1125.5		408
		1535.2		283.75	294		927.5
		200		867.5	44		52
		118		297.5	1221.5		1511
		448		52	894		42
		542.25		3552.5	175		16371.9
		1391		123.5	575		4677.5
		68		54	711		34
		374.5		420.5	1698		100
		179		477	468.75		39
		570.5		157	225		138
		196		116.5	631.5		157.5
		569.5		179.5	138		504
		292.5		34	2497		228
		183		880	1024.5		863.67
		590		36	311.5		834
		883		52	474		52
		126		358	1002		72
		118.5		3013	111		621
		746		1301.5	211		74
		446.5		298.5	562.5		42
		68		136.5	748.5		8731.6
		205		319	4425		433.5
		351.75		60	238		104
		397.5		79.5	282		50
		322		231	365.5		237
		176		464.5	402.5		59
		60		300.75	781		34
		157		686.5	360		255.5
		210.5		400.5	653		517.5
		173.5		2093.5	393.5		2415.2
		798.5		6557	552.5		330.25
		298.5		399	256.5		52
		231		68.5	225.5		325
		533		1206	954.32		1333
		450.25		236.5	304.5		703
		478		68	592.5		274
		595		68	250		395.5
		68		52	624		712.5
		622		46.5	489		338.5
		696		520.5	294.5		284.25
		426		675.5	158.5		140.5
		433		681.5	2236.2		72.5
		1736.5		179	1864.2		800.5
		501.5		1086.5	1314.5		92
		438.5		196.5	935		168.5
		600.5		45	946.5		115
		278.5		674	609		142.5
		340		149.5	2588.5		525.5
		317.5		24	982		491.5
		724		184.5	2972.5		319
		432		2913.5	162		198
		821.5		755	216.5		4425.8
		2030		156.5	2051.5		50
		73		554	900.5		195.5
		702		288	2237		52
		88		767	679.5		6990.8
		278.5		174.5	262.83		1790.5
		397.5		1081	619.5		1506.2
		765		5723.2	34		124
		361.5		60	88		1024
		73.5		43.5	2800.5		32
		225.5		225	305.5		1822
		1482.5		52	648.5		755.5
		534.75		42	137		118.5
		506		848.16	713		48
		232		262	807		3964
		914		52	153		96
		2333.5		1086.7	498		402.25
		464.75		31	158		200.5
		332.5		380	107		52
		444.5		539.75	591.5		657.5
		3134.5		103	752.2		3504.5
		207.5		399	321		164
		2045		52	118.5		2878.8
		295		926.83	1354.4		1012.5
		227		751.5	128		55
		86		765	183.5		1868.7
		1122.5		2896	744		419.5
		2662		89.5	232.5		79.5
		891.5		356.5	120		83
		162		52	335		24
		500		34	341		356.5
		798		2029.5	647.5		1073.5
		513.5		539	412		134.5
		664		173	409		72
		286.5		6117.5	162.5		773.5
		56		258.5	694		89
		944.5		294.5	630.5		325.25
		177.5		339.75	74		154
		290.5		326.5	52		5459
		1681		198	68		48
		768.25		32	191.5		854.25
		716		95	1681		89.5
		510		52	2220		58
		141.5		641.5	142.5		212.5
		912.5		50	170		337.5
		257		472.5	344		345.5
		591.5		2854	279.5		453
		354		74	651		411.05
		352.5		9032	246		48
		869.75		123.5	120		150.25
		277.5		8105.9	171		74
		415		243.5	387.5		4045
		60		48	263		313.5
		296.25		161	3919		299
		311.5		878	211.5		208
		287		44	587.25		45
		190.5		1840.5	836.5		504.5
		344		849	205		103
		721.75		771	1208.2		1283.9
		398		194	238.25		161
		172		1464.5	154.5		588.58
		269.5		1262.5	613		338
		217		100	1026		413
		726.5		194	574		275
		806.25		78	295		634.5
		623		122	1130.8		5094
		442.5		32	849		124
		390		355	417		2212.5
		314		413	222.5		157.5
		138		68	129		44
		290.5		345	30		1837.5
		309.75		1967	745		298.5
		50		189	569		823.5
		460		143.5	60		42
		563		651	204		586.5
		676.5		203.5	354		2436
		176		194	102		365
		466		521.41	270.5		52
		163.5		208.5	114		6091.5
		360		79	437.5		28
		78		139	2211.5		43.5
		490		503	151.5		4688.2
		119		32	165.5		3460.8
		513.5		78	259		1387
		690.5		78	135.5		434.5
		346.5		3271.3	68		86
		45		196.58	627.5		1195.5
		94		126.5	279.5		259
		992.25		555	632.5		35
		88		415	714.75		347
		104		52	377.5		4667
		122		782	326.5		2717.1
		575.5		80	683.5		3812.5
		439.5		1949.2	5761.5		7485
		354.5		446.5	759.5		81
		96		438.5	420.25		558
		42		637.83	1233.2		95
		205		992.5	213.33		109.5
		1716		4722	160		1609.5
		402.5		699.5	8648.7		148
		276.5		799	321		777.84
		2431.5		142	241.5		4087
		140		52	1592		42
		959.5		424.5	207.5		332.5
		745		147.5	2115		44
		77		60	210		418
		484.5		1861.5	537.5		148
		269		1059	1049		101
		720.5		410	1673		12
		613.5		8889.8	508		696
		1155		321.5	82		6730.3
		120		34	1856.5		153.5
		304.25		126	1912.5		1990.2
		748.25		152	226		257.5
		294		464	1115		52
		30		87	1876.1		3509.4
		1330.5		191.5	476		1073.8
		306		646.5	1510		96
		276.25		838.5	362		3612
		473.5		103	191.5		997.5
		313		109	421		355.5
		104		110.5	265.5		28
		70.5		16	300.5		210.5
		1253		2229.5	510		58
		177.5		2233.8	259.25		16
		1664		254.5	749		2081.7
		110.5		1906	4184.6		2130
		198.5		377	189.5		80
		119.5		432.5	1327		24
		873.5		150	473.5		245.5
		227.5		436	864		561.5
		164		382.41	119.5		293.25
		491		450.5	991.5		103.5
		1231		3001.5	246		263.5
		337		141	300.5		2798.5
		1217		1175	954		134
		404.5		832	202.5		12520
		642.75		1225.7	1847.5		204
		453.5		24	764.5		130
		122		235.5	48		164
		88		174.5	548.5		296
		472		309	551		427
		497.5		52	517.5		269.5
		103.5		135.5	587.5		52
		272		183	214.5		194
		902.5		279	136		61.75
		88		62	32		383.5
		154		1122.2	382.5		907.08
		180.5		2245	549		326.33
		282		957	1779.5		1027
		193		521.5	1102		3993.1
		121.5		2312.5	1812		224
		605.25		48	32		235.5
		748		154	242.5		171.5
		474		641	186.5		5936.5
		2116.1		1349	163		195.5
		164		56	223.5		1030
		48		52	325		2388.5
		546.5		366	286		735.5
		355		112	116		1121.5
		434.5		126	2276.5		24
		2136.5		290	232		247.5
		842.5		72	78		32
		652.5		155.5	497		133
		544.5		276.5	2127		947.75
		1034.5		34	153		5438
		212.5		3681.2	1516		87
		523		160	1781		56.5
		599.5		276.5	793.5		7688.7
		184.5		3784	198.5		382.5
		16		83	254		2331.5
		101		1659	785.5		1545.5
		84		784.5	1010.5		3355.5
		417.5		743.5	364		116
		1375		150.5	280.25		1009.5
		288.5		44	2182.5		72
		48		5109	463		240
		298.5		1549	704.5		685.5
		208		1426.5	1602.5		890.58
		389		271	341.5		69
		101		3549	146.5		605.5
		1346.5		60	45		1008.5
		164		392	358.5		1366.2
		1046.2		217	313		58.5
		342.5		123.5	4748.8		559.5
		511.5		110	659.5		1146.5
		125.5		52	1414.5		102
		1320.2		42	429.5		293.58
		235		450	308.5		495.83
		78		171	494.5		1331
		117.5		5516.5	518.5		34
		203		458	468		2169
		229.25		130.5	116		50
		141		178	925.5		2795
		768.5		288	306		226.5
		512.5		140	67.75		4399
		237.5		831.5	503.75		132.5
		156.5		34	545		83
		575.5		2460.2	722		656.5
		108		235.5	72.5		58
		324		1483.5	970		52
		68		461.5	568		529.75
		1148		295.5	484.5		68
		193		1890	846		535.25
		1290		108	164		79.5
		155.5		966.5	239.25		301.5
		509		274	372		386.5
		356		305	323.75		132
		738.5		494.16	894		22615.3
		448		211.5	1453.5		113
		783		645.5	100		5629.5
		321		203.5	110		117
		316		593.75	226		171
		343		341.5	1295.5		118
		424.5		527.5	394		225.5
		195.5		118	160.5		1141.1
		501.5		837.5	100		279.33
		671.5		2285.5	528.5		646
		1281		30	1268.3		52
		60		2419	395.25		308.5
		167.5		24	1892.8		16
		536		69.5	616.5		500.5
		285		32	1393.7		60
		338.5		240.5	167		898
		211		493	416		410.5
		443		58	1034.5		594
		356.5		177	177		934
		419.5		170	658		223
		411		382.5	241		405.83
		44		330	213		5517.7
		394.5		2603.5	1335.2		88
		247		140	558.5		496
		6193.8		2057.8	84		415
		141		208.5	330.5		3306
		68		1498.5	529		37
		88		122	1063		494
		285.5		60	547.5		527
		791		922	619.5		68
		908		50	731		642
		335.75		152.5	137		198
		116		118	706.5		541.5
		300.5		433.5	1720.5		1400
		2989.5		163	263		590
		335		129	168		278
		79.5		549.25	1212.5		246
		204.5		77	232		16027.5
		477.75		85.5	869		313.5
		143.5		138.5	897.5		382.5
		616.75		849.17	701		248
		247.5		88	1548.5		2530.2
		323		712.5	514		743.5
		20		694.04	128		7109.2
		414.08		159	207		148
		4468.6		122	183.5		124
		1183		342.25	140		854.75
		221.5		138	148.5		1230.2
		1180		1456	1154.8		208.5
		516		102.5	151		713.41
		463.5		2085.8	814.5		32
		1181		1004.5	116		4195.2
		159		68	1306.5		212.5
		124		342.5	297.5		20299.4
		719.5		709.5	1616		1393.5
		1940.2		503.5	139		52
		32		981.5	1158.5		166.5
		713.75		122	665.33		219
		230		199	256.99		712.5
		1162.5		763	1185.5		44.5
		101		365.5	602		2411
		199.5		115.5	271		173.5
		346		894.5	753		501.91
		1095		541	1001.5		1214.5
		441		122	773.5		34
		574.5		385.5	463.5		239
		774.75		230.5	1653.5		909
		1157		230	448		186.5
		329.25		4519.3	474		429.5
		193.5		68	122		789.5
		91		53	5600.8		50
		263.25		1988.2	52		769.5
		1160.5		7802.9	988.5		2041
		74		93	689		70
		68		569.5	1072.5		825
		463		78	2493		179.5
		2200		84	1440		19650.9
		260.5		88	236.5		243.5
		328.5		189	269.5		837
		235		104	1216		58
		435.66		54	567		1767.5
		272		784	274.5		390.75
		293.5		2409.5	107		412.5
		177.5		923	127		32
		149.5		840	947.5		178
		116		694	520.5		2427.5
		74		142	532		17869.1
		761		52	308.5		124.5
		38		5897.5	694		125
		88		106	600.25		138
		216		319.5	231.5		354.5
		251.5		420	505.5		1424
		239		161	232.5		6268.1
		550.5		43.5	741		72
		122		97	665		42
		200.5		88	557.5		973.5
		466.5		84	374.5		2075.8
		548.5		100	1438		263.5
		327		702.5	1312.5		493.25
		678.5		147.5	379		372.5
		237		230	954.32		137.5
		505		41.5	615		158.5
		96		936.5	88		621
		356		91	418		149
		176		190	393.5		402
		964		618.5	758		32
		145		314	516.5		487.5
		416.75		494.5	1094.5		177
		817		704	1318		160
		309		3726.4	381.5		1767.5
		48		32	289.5		280
		481		112	311		16
		383		122.5	195.5		10550.8
		783		127.5	396.75		883
		203		377.5	222		1284.5
		890.5		1645.5	557.83		450
		444.5		405	373.5		432.5
		56		651	84		71
		1042.3		1221.5	1164		179.5
		162		1044	182		520
		349.5		479.5	608.5		57
		390		845.5	355		15163.9
		1634.5		38	257.5		369
		121.5		966	253.5		263
		205		1402.2	1333		176.5
		274		78	190		4178.8
		444.5		985.75	633.25		107.5
		928.5		2186	237.5		29
		97.5		51.5	594.5		231
		1068.5		1038.5	286.5		525.5
		780.5		395	515.5		5211.5
		68		83	283		1184
		1054		97	1384		505
		808		32	66		622
		190.25		84	2823.3		356.5
		185		752	7139.8		1548
		872		155	1047.5		2238.5
		149.5		353.5	52		79
		340.75		1011	78		101
		4012.1		662.5	121.5		313
		66		80	322.99		167
		491		136	1228.5		3219.5
		154.5		3294.5	450		783.5
		360		44	88		317.5
		619.5		1458	52		1667.5
		1510.5		183	1522		154.5
		188.5		1193	139.5		43
		108		1798	851		1313.5
		143		1695	4069.5		71
		372		44	1318.2		180.5
		447		110	869.5		1809.5
		79.5		146.5	1296.5		323
		288.5		1226.5	32		52
		576		480.25	232.5		23452.1
		32.5		115	218		1560.5
		1442.6		44	293.5		173
		300		400	847		1485.7
		186.5		3252	192.5		112
		236.5		60	180		646
		2874		519.5	1033.5		142
		178		289.5	678.5		179
		861.83		2096	282		30
		187.5		604.5	348.75		254.5
		1325.5		234	380.5		964.08
		393		208	176		225
		175		558	878		740
		386.5		232.5	1160.7		497.5
		1587.1		6305	661.5		4584.2
		271.5		60	322.75		160.5
		676		429.5	3414		882.5
		99		280.5	419.5		148.5
		468.5		2869.5	793.5		52
		237.5		311.5	357.5		504.5
		292.5		52	1124.5		94
		167		91	343		244.5
		165		730.88	993.5		52
		220.5		285	1917.5		451.25
		105		100	318.5		631.5
		69		185.5	335.5		62.5
		121.5		2345.5	1450		5998.3
		266.5		6896.2	116		279
		34		79.5	879.5		68
		2145.5		68	119.5		86.5
		52		28	590.5		81.5
		937		327	522		60
		715		6181.5	78		5181.7
		492.25		216.5	866		32
		1049.8		664.5	187		1096.5
		217		337	111.5		838
		120.5		76	1110		90
		2284.5		60	364.5		120
		2252		42	375		300.5
		179.5		72.5	735		158.5
		1105.5		88.5	655.5		58
		205		92	128		44
		773.5		955.5	2065		1542.5
		56		2079.5	384.5		289.75
		216		1233.5	540		203
		240		1241.3	2703		192
		225.5		516.5	410		396.5
		534		682.5	1108		354
		119.5		158.5	63		143
		303		2330.5	523.75		52
		320.5		1098.5	1300.5		476
		141.5		165	840.5		3776
		158.5		34	188		1796
		136		68	99.5		24
		1295.5		88	1042		2709.5
		2249.5		498	136		166.5
		115		477.5	268		7258.9
		199.5		302	1069.5		980
		622		3291	636.5		395.5
		65		1439	657		777.5
		418.5		210.5	52		805.66
		5062		2181.5	160		132.5
		56		632.5	116		32
		947.5		2361	306.5		4371.2
		121.5		332	438		52
		326		270.5	465.5		5797.5
		512		213	806.5		583
		224		52	608.5		841.5
		644.25		122	72		281.5
		68		1955	285		5728.5
		681		177	166.5		7021.3
		139.5		4784	52.5		475
		255.5		120	808.5		147
		65.5		384.5	601		136.5
		78		188.25	142		331
		407.5		68	2367.5		109
		3774.5		1131	189.5		115
		530.5		248	622		278
		122		538.5	1110		49
		230		160	223.5		621.5
		468.5		213.5	227
		336		854.5	146.5
		261.5		1122	1430.5
		327		42	274
		1789		239.5	270.25
		165.5		52	560
		228.25		158.5	922
		119		172.5	32
		86		236.5	458.5
		105		216	216.5
		251.5		572	900.5
		569		24	44
		523.5		367.5	689.5
		213.5		5538	1771.5
		296		2128.5	106
		464.5		6302.7	1590.5
		292		690.5	32
		390		6380	294.5
		76		5998.8	377.5
		1332.5		508.5	668.5
		68		78	262
		354		249.5	444
		149.5		1946	965
		655.5		1808	153
		88		2181.5	788.5
		156		1149.5
		2706.5		179.5
		68		2249
		68		196.75
		123.5		122.5
		88		205.5
		618.5		602
		1286		14522.5
		764		1425
		116		1139.5
		358.25		32
		353.5		289.75
		377		56
		327		520
		68		965.67
		589.5		822.5
		772		4035.2
		344.5		3355.5
		1228.5		107
		666.5		1790.5
		1266.5		1306.5
		491		638.25
		2794.5		132.5
		1727.5		824.5
		509		1246.2
		871.5		496.5
		706		7170
		1278.5		4523.6
		855.5		242
		263		2655.5
		90		547.25
		462		191.5
		561.5		118
		1621.5		184
		607		2164
		1323		52
		744.5		134.5
		114		164.5
		931.5		4532.5
		113.5		223
		103.5		543.5
		727.5		72
		648		800
		233		85
		213		405
		445		44
		276.5		60
		316		3279
		355.5		32
		104		88
		264.5		48
		1180		5168.5
		72		2593
		223.5		741.5
		257		346
		43.5		383
		166		5379.3
		2558		271.5
		469.5		222
		1030.5		76
		214.5		1124.2
		432		184.5
		635		802
		315.5		2672.7
		828.5		596.5
		432		656
		227.5		814
		88		66
		380		329.5
		2107.5		195
		100		105
		412.5		181
		324.5		6930.8
		530		412.5
		459.5		345.5
		535		4866.8
		306		279.5
		279.5		128.5
		776		66.5
		334.5		552
		826		593
		153		1437
		243.5		1221.5
		291.5		88
		526.5		320.5
		210.5		122
		647.5		1187
		342.5		1035
		276.5		574.5
		452.5		253.5
		1203.5		596
		446.5		1107
		339		784.5
		222.5		170.25
		192.5		672
		473		244
		1240		44
		881		32
		1579		212
		334		281.5
		644.5		1392
		975.5		970
		765.67		60
		151		3258
		1919.5		149.5
		519		87.5
		557		52
		92		106.5
		224		235.5
		214		1221.8
		229		2363
		147.5		48
		360.5		57
		122		1633
		92		4588.6
		168		203.5
		658		2673
		179		2048.5
		219.5		124.5
		553.5		2453.5
		352		5906.5
		403.5		173
		204		1638.5
		469.5		177
		293		203
		720		52
		548.99		82
		171.5		512
		122		482
		816.5		2385.5
		172.5		215.5
		298.5		7423.8
		411		50
		225		465
		66		198
		1153.8		125
		88		221.5
		166.5		103.5
		211.5		1204
		333		60
		1384		23
		464		189
		38		691
		1294		656.75
		183		52
		794		224.75
		438.5		746
		476.5		2737.8
		483		34
		255.5		323.16
		689.5		3393.6
		392.5		140.5
		1258.5		67
		155		58
		525		446.58
		1812.5		196
		454.5		234
		583.5		44
		522.5		38
		730		213.5
		809.5		4896.5
		50		79
		113.5		123
		147.5		2363
		715		1064
		1109.5		466.5
		103.5		896.5
		476.5
		229
		88.5
		439
		133
		644.5
		892.5
		60
		476.5
		1174.5
		263
		174.5
		717
		116
		783.5
		275
		127.5
		1272
		562.5
		322.25
		103.5
		90.5
		210
		66
		211
		653.5
		1545
		284.75
		1517
		677.5
		455
		791
		48
		92
		187
		242.5
		574.5
		977.84
		755
		174.5
		115.5
		392.5
		703.5
		72
		1003.5
		316
		436.25
		1030
		133
		96
		708
		933
		1041.5
		302
		142
		123.5
		180.5
		104
		60
		332.5

## Sheet: Figure S2
	Figure S2C	Saline				Cerulein
	Control	125.45	110.16	122.34	120.2	125.6	119.62	112.59	124.8	118.53
	EZH2ΔSET	132.22				127	121.8	116.52	124.32	126.54	112.19	109.11
	KRASG12D	110.15	114.7			113.63	79.34	104.4	116.86	118.35	107.87	108.67	110.37
	KRASG12D EZH2ΔSET	119.43	111.94			130.85	114.02	114.45	107.56	114.89
	Figure S2D	Saline				Cerulein
	Control	0.48	0.55	0.34	0.77	0.7	0.9	0.6	0.63	0.6
	EZH2ΔSET	0.58				0.85	0.65	0.57	0.53	0.64	0.56	0.68
	KRASG12D	0.78	0.51			1.18	0.32	0.79	0.58	0.55	1.39	1.09	1.56
	KRASG12D EZH2ΔSET	0.68	0.68			0.64	0.8	0.86	0.81	0.55

## Sheet: Figure S3
	Figure S3C	Saline			CIP
	Control	106.6	84.4	102	103.6	102	98.41	95.99
	EZH2ΔSET	84.35	107.6	97.79	120.8	98.93	102.4	97.1
	Figure S3D	Saline			CIP
	Control	0.8571	0.8804	0.724	0.7737	0.5551	0.4573	0.361
	EZH2ΔSET	0.7783	0.5472	0.9259	0.4189	0.5707	0.3397	0.5928

## Sheet: Figure S7
	Figure S7A
	Control	EZH2ΔSET	KRASG12D	KRASG12D EZH2ΔSET
	9.30606168942834	8.87036471958341	9.14974711950468	8.96000193206808
	9.05528243550119	8.94251450533924	9.28771237954945	8.72109918870719
	9.21674585819531	8.90086680798075	9.59432460392485	9.25738784269265

[truncated: 4 more sheets: Figure S8, Figure S9, Figure S10, Figure S11]
